# Supplementary material for: Collaborative study from the Bladder Cancer Advocacy Network for the genomic analysis of metastatic urothelial cancer
Source: Nat Commun. 2022 Nov 4;13:6658. doi: 10.1038/s41467-022-33980-9 (PMC9636269; doi:10.1038/s41467-022-33980-9)
Supplement: Supplementary file 3 — Supplementary Data 1 [file 41467_2022_33980_MOESM3_ESM.xlsx]

## Sheet: Supplementary Data 1
Supplemental Data 1
Caris 592 Gene panel
Supplementary Table 1				Supplementary Table 1, continued…				Supplementary Table 1, continued…				Supplementary Table 1, continued…
ABL1 (9q34.12)	BCL2L11 (2q13)	CDC73 (1q31.2)	DAXX (6p21.32)	EZH2 (7q36.1)	GATA1 (Xp11.23)	IL21R (16p12.1)	MAF (16q23.2)	MYH9 (22q12.3)	PAX8 (2q14.1)	RAD21 (8q24.11)	SMAD2 (18q21.1)	TFPT (19q13.42)	ZNF331 (19q13.42)
ABL2 (1q25.2)	BCL2L2 (14q11.2)	CDH1 (16q22.1)	DDB2 (11p11.2)	EZR (6q25.3)	GATA2 (3q21.3)	IL6ST (5q11.2)	MAFB (20q12)	NACA (12q13.3)	PBRM1 (3p21.1)	RAD50 (5q31.1)	SMAD4 (18q21.2)	TFRC (3q29)	ZNF384 (12p13.31)
ACKR3 (2q37.3)	BCL3 (19q13.32)	CDH11 (16q21)	DDIT3 (12q13.3)	FANCA (16q24.3)	GATA3 (10p14)	IL7R (5p13.2)	MALT1 (18q21.32)	NBN (8q21.3)	PBX1 (1q23.3)	RAD51 (15q15.1)	SMARCA4 (19p13.2)	TGFBR2 (3p24.1)	ZNF521 (18q11.2)
ACSL3 (2q36.1)	BCL6 (3q27.3)	CDK12 (17q12)	DDR2 (1q23.3)	FANCC (9q22.32)	GID4 (17p11.2)	INHBA (7p14.1)	MAML2 (11q21)	NCKIPSD (3p21.31)	PCM1 (8p22)	RAD51B (14q24.1)	SMARCB1 (22q11.23)	THRAP3 (1p34.3)	ZNF703 (8p11.23)
ACSL6 (5q31.1)	BCL7A (12q24.31)	CDK4 (12q14.1)	DDX10 (11q22.3)	FANCD2 (3p25.3)	GMPS (3q25.31)	IRF4 (6p25.3)	MAP2K1 (15q22.31)	NCOA1 (2p23.3)	PCSK7 (11q23.3)	RAF1 (3p25.2)	SMARCE1 (17q21.2)	TLX1 (10q24.31)	ZRSR2 (Xp22.2)
ADGRA2 (8p11.23)	BCL9 (1q21.2)	CDK6 (7q21.2)	DDX5 (17q23.3)	FANCE (6p21.31)	GNA11 (19p13.3)	IRS2 (13q34)	MAP2K2 (19p13.3)	NCOA2 (8q13.3)	PDCD1 (2q37.3)	RALGDS (9q34.13-34.2)	SMO (7q32.1)	TLX3 (5q35.1)
AFDN (6q27)	BCOR (Xp11.4)	CDK8 (13q12.13)	DDX6 (11q23.3)	FANCF (11p14.3)	GNA13 (17q24.1)	ITK (5q33.3)	MAP2K4 (17p12)	NCOA4 (10q11.22)	PDCD1LG2 (9p24.1)	RANBP17 (5q35.1)	SNX29 (16p13.13-13.12)	TMPRSS2 (21q22.3)
AFF1 (4q21.3-22.1)	BCORL1 (Xq26.1)	CDKN1B (12p13.1)	DEK (6p22.3)	FANCG (9p13.3)	GNAQ (9q21.2)	JAK1 (1p31.3)	MAP3K1 (5q11.2)	NDRG1 (8q24.22)	PDE4DIP (1q21.2)	RAP1GDS1 (4q23)	SOCS1 (16p13.13)	TNFAIP3 (6q23.3)
AFF3 (2q11.2)	BCR (22q11.23)	CDKN2A (9p21.3)	DICER1 (14q32.13)	FANCL (2p16.1)	GNAS (20q13.32)	JAK2 (9p24.1)	MAX (14q23.3)	NF1 (17q11.2)	PDGFB (22q13.1)	RARA (17q21.2)	SOX10 (22q13.1)	TNFRSF14 (1p36.32)
AFF4 (5q31.1)	BIRC3 (11q22.2)	CDKN2B (9p21.3)	DNM2 (19p13.2)	FAS (10q23.31)	GOLGA5 (14q32.12)	JAK3 (19p13.11)	MCL1 (1q21.2)	NF2 (22q12.2)	PDGFRA (4q12)	RB1 (13q14.2)	SOX2 (3q26.33)	TNFRSF17 (16p13.13)
AKAP9 (7q21.2)	BLM (15q26.1)	CDKN2C (1p32.3)	DNMT3A (2p23.3)	FBXO11 (2p16.3)	GOPC (6q22.1)	JAZF1 (7p15.2-15.1)	MDM2 (12q15)	NFE2L2 (2q31.2)	PDGFRB (5q32)	RBM15 (1p13.3)	SPECC1 (17p11.2)	TOP1 (20q12)
AKT1 (14q32.33)	BMPR1A (10q23.2)	CDX2 (13q12.2)	DOT1L (19p13.3)	FBXW7 (4q31.3)	GPC3 (Xq26.2)	JUN (1p32.1)	MDM4 (1q32.1)	NFIB (9p23-22.3)	PDK1 (2q31.1)	RECQL4 (8q24.3)	SPEN (1p36.21-36.13)	TP53 (17p13.1)
AKT2 (19q13.2)	BRAF (7q34)	CEBPA (19q13.11)	EBF1 (5q33.3)	FCRL4 (1q23.1)	GPHN (14q23.3-24.1)	KAT6A (8p11.21)	MDS2 (1p36.11)	NFKB2 (10q24.32)	PER1 (17p13.1)	REL (2p16.1)	SPOP (17q21.33)	TPM3 (1q21.3)
AKT3 (1q43-44)	BRCA1 (17q21.31)	CHCHD7 (8q12.1)	ECT2L (6q24.1)	FEV (2q35)	GRIN2A (16p13.2)	KAT6B (10q22.2)	MECOM (3q26.2)	NFKBIA (14q13.2)	PHF6 (Xq26.2)	RET (10q11.21)	SRC (20q11.23)	TPM4 (19p13.12-13.11)
ALDH2 (12q24.12)	BRCA2 (13q13.1)	CHEK1 (11q24.2)	EGFR (7p11.2)	FGF10 (5p12)	GSK3B (3q13.33)	KCNJ5 (11q24.3)	MED12 (Xq13.1)	NIN (14q22.1)	PHOX2B (4p13)	RHOH (4p14)	SRGAP3 (3p25.3)	TPR (1q31.1)
ALK (2p23.2-23.1)	BRD3 (9q34.2)	CHEK2 (22q12.1)	EIF4A2 (3q27.3)	FGF14 (13q33.1)	H3-3A (1q42.12)	KDM5A (12p13.33)	MEF2B (19p13.11)	NKX2-1 (14q13.3)	PICALM (11q14.2)	RICTOR (5p13.1)	SRSF2 (17q25.1)	TRAF7 (16p13.3)
AMER1 (Xq11.2)	BRD4 (19p13.12)	CHIC2 (4q12)	ELF4 (Xq26.1)	FGF19 (11q13.3)	H3-3B (17q25.1)	KDM5C (Xp11.22)	MEN1 (11q13.1)	NONO (Xq13.1)	PIK3CA (3q26.32)	RMI2 (16p13.13)	SRSF3 (6p21.31-21.2)	TRIM26 (6p22.1)
APC (5q22.2)	BRIP1 (17q23.2)	CHN1 (2q31.1)	ELK4 (1q32.1)	FGF23 (12p13.32)	H3C2 (6p22.2)	KDM6A (Xp11.3)	MET (7q31.2)	NOTCH1 (9q34.3)	PIK3CG (7q22.3)	RNF213 (17q25.3)	SS18 (18q11.2)	TRIM27 (6p22.1)
AR (Xq12)	BTG1 (12q21.33)	CIC (19q13.2)	ELL (19p13.11)	FGF3 (11q13.3)	H4C9 (6p22.1)	KDR (4q12)	MITF (3p13)	NOTCH2 (1p12)	PIK3R1 (5q13.1)	RNF43 (17q22)	SS18L1 (20q13.33)	TRIM33 (1p13.2)
ARAF (Xp11.3)	BTK (Xq22.1)	CIITA (16p13.13)	ELN (7q11.23)	FGF4 (11q13.3)	HERPUD1 (16q13)	KDSR (18q21.33)	MLF1 (3q25.32)	NPM1 (5q35.1)	PIK3R2 (19p13.11)	ROS1 (6q22.1)	SSX1 (Xp11.23)	TRIP11 (14q32.12)
ARFRP1 (20q13.33)	BUB1B (15q15.1)	CLP1 (11q12.1)	EML4 (2p21)	FGF6 (12p13.32)	HEY1 (8q21.13)	KEAP1 (19p13.2)	MLH1 (3p22.2)	NR4A3 (9q31.1)	PIM1 (6p21.2)	RPL10 (Xq28)	STAG2 (Xq25)	TRRAP (7q22.1)
ARHGAP26 (5q31.3)	C15orf65 (15q21.3)	CLTC (17q23.1)	EMSY (11q13.5)	FGFR1 (8p11.23)	HGF (7q21.11)	KIAA1549 (7q34)	MLLT1 (19p13.3)	NRAS (1p13.2)	PLAG1 (8q12.1)	RPL22 (1p36.31)	STAT3 (17q21.2)	TSC1 (9q34.13)
ARHGEF12 (11q23.3)	CACNA1D (3p21.1)	CLTCL1 (22q11.21)	EP300 (22q13.2)	FGFR1OP (6q27)	HIP1 (7q11.23)	KIF5B (10p11.22)	MLLT10 (10p12.31)	NSD1 (5q35.3)	PML (15q24.1)	RPL5 (1p22.1)	STAT4 (2q32.2-32.3)	TSC2 (16p13.3)
ARID1A (1p36.11)	CALR (19p13.13)	CNBP (3q21.3)	EPHA3 (3p11.1)	FGFR2 (10q26.13)	HLF (17q22)	KIT (4q12)	MLLT11 (1q21.3)	NSD2 (4p16.3)	PMS1 (2q32.2)	RPN1 (3q21.3)	STAT5B (17q21.2)	TSHR (14q31.1)
ARID2 (12q12)	CAMTA1 (1p36.31-36.23)	CNOT3 (19q13.42)	EPHA5 (4q13.1-13.2)	FGFR3 (4p16.3)	HMGA1 (6p21.31)	KLF4 (9q31.2)	MLLT3 (9p21.3)	NSD3 (8p11.23)	PMS2 (7p22.1)	RPTOR (17q25.3)	STIL (1p33)	TTL (2q14.1)
ARNT (1q21.3)	CANT1 (17q25.3)	CNTRL (9q33.2)	EPHB1 (3q22.2)	FGFR4 (5q35.2)	HMGA2 (12q14.3)	KLHL6 (3q27.1)	MLLT6 (17q12)	NT5C2 (10q24.32-24.33)	POLE (12q24.33)	RUNX1 (21q22.12)	STK11 (19p13.3)	U2AF1 (21q22.3)
ASPSCR1 (17q25.3)	CARD11 (7p22.2)	COL1A1 (17q21.33)	EPS15 (1p32.3)	FH (1q43)	HNF1A (12q24.31)	KLK2 (19q13.33)	MN1 (22q12.1)	NTRK1 (1q23.1)	POT1 (7q31.33)	RUNX1T1 (8q21.3)	SUFU (10q24.32)	UBR5 (8q22.3)
ASXL1 (20q11.21)	CARS1 (11p15.4)	COPB1 (11p15.2)	ERBB2 (17q12)	FHIT (3p14.2)	HNRNPA2B1 (7p15.2)	KMT2A (11q23.3)	MNX1 (7q36.3)	NTRK2 (9q21.33)	POU2AF1 (11q23.1)	SBDS (7q11.21)	SUZ12 (17q11.2)	USP6 (17p13.2)
ATF1 (12q13.12)	CASP8 (2q33.1)	COX6C (8q22.2)	ERBB3 (12q13.2)	FIP1L1 (4q12)	HOOK3 (8p11.21)	KMT2C (7q36.1)	MPL (1p34.2)	NTRK3 (15q25.3)	POU5F1 (6p21.33)	SDC4 (20q13.12)	SYK (9q22.2)	VEGFA (6p21.1)
ATIC (2q35)	CBFA2T3 (16q24.3)	CREB1 (2q33.3)	ERBB4 (2q34)	FLCN (17p11.2)	HOXA11 (7p15.2)	KMT2D (12q13.12)	MRE11 (11q21)	NUMA1 (11q13.4)	PPARG (3p25.2)	SDHAF2 (11q12.2)	TAF15 (17q12)	VEGFB (11q13.1)
ATM (11q22.3)	CBFB (16q22.1)	CREB3L1 (11p11.2)	ERC1 (12p13.33)	FLI1 (11q24.3)	HOXA13 (7p15.2)	KNL1 (15q15.1)	MRTFA (22q13.1-13.2)	NUP214 (9q34.13)	PPP2R1A (19q13.41)	SDHB (1p36.13)	TAL1 (1p33)	VHL (3p25.3)
ATP1A1 (1p13.1)	CBL (11q23.3)	CREB3L2 (7q33)	ERCC1 (19q13.32)	FLT1 (13q12.3)	HOXA9 (7p15.2)	KRAS (12p12.1)	MSH2 (2p21-16.3)	NUP93 (16q13)	PRCC (1q23.1)	SDHC (1q23.3)	TAL2 (9q31.2)	VTI1A (10q25.2)
ATP2B3 (Xq28)	CBLB (3q13.11)	CREBBP (16p13.3)	ERCC2 (19q13.32)	FLT3 (13q12.2)	HOXC11 (12q13.13)	KTN1 (14q22.3)	MSH6 (2p16.3)	NUP98 (11p15.4)	PRDM1 (6q21)	SDHD (11q23.1)	TBL1XR1 (3q26.32)	WAS (Xp11.23)
ATR (3q23)	CBLC (19q13.32)	CRKL (22q11.21)	ERCC3 (2q14.3)	FLT4 (5q35.3)	HOXC13 (12q13.13)	LASP1 (17q12)	MSI2 (17q22)	NUTM1 (15q14)	PRDM16 (1p36.32)	SEPTIN5 (22q11.21)	TCEA1 (8q11.23)	WDCP (2p23.3)
ATRX (Xq21.1)	CCDC6 (10q21.2)	CRLF2 (Xp22.33)	ERCC4 (16p13.12)	FNBP1 (9q34.11)	HOXD11 (2q31.1)	LCK (1p35.2)	MSN (Xq12)	NUTM2B (10q22.3)	PRF1 (10q22.1)	SEPTIN6 (Xq24)	TCF12 (15q21.3)	WIF1 (12q14.3)
AURKA (20q13.2)	CCN6 (6q21)	CRTC1 (19p13.11)	ERCC5 (13q33.1)	FOXA1 (14q21.1)	HOXD13 (2q31.1)	LCP1 (13q14.13)	MTCP1 (Xq28)	OLIG2 (21q22.11)	PRKAR1A (17q24.2)	SEPTIN9 (17q25.3)	TCF3 (19p13.3)	WRN (8p12)
AURKB (17p13.1)	CCNB1IP1 (14q11.2)	CRTC3 (15q26.1)	ERG (21q22.2)	FOXL2 (3q22.3)	HRAS (11p15.5)	LGR5 (12q21.1)	MTOR (1p36.22)	OMD (9q22.31)	PRKDC (8q11.21)	SET (9q34.11)	TCF7L2 (10q25.2-25.3)	WT1 (11p13)
AXIN1 (16p13.3)	CCND1 (11q13.3)	CSF1R (5q32)	ESR1 (6q25.1-25.2)	FOXO1 (13q14.11)	HSP90AA1 (14q32.31)	LHFPL6 (13q13.3-14.11)	MUC1 (1q22)	P2RY8 (Xp22.33)	PRRX1 (1q24.2)	SETBP1 (18q12.3)	TCL1A (14q32.13)	WWTR1 (3q25.1)
AXL (19q13.2)	CCND2 (12p13.32)	CSF3R (1p34.3)	ETV1 (7p21.2)	FOXO3 (6q21)	HSP90AB1 (6p21.1)	LIFR (5p13.1)	MUTYH (1p34.1)	PAFAH1B2 (11q23.3)	PSIP1 (9p22.3)	SETD2 (3p21.31)	TENT5C (1p12)	XPA (9q22.33)
BAP1 (3p21.1)	CCND3 (6p21.1)	CTCF (16q22.1)	ETV4 (17q21.31)	FOXO4 (Xq13.1)	IDH1 (2q34)	LMO1 (11p15.4)	MYB (6q23.3)	PAK3 (Xq23)	PTCH1 (9q22.32)	SF3B1 (2q33.1)	TERT (5p15.33)	XPC (3p25.1)
BARD1 (2q35)	CCNE1 (19q12)	CTLA4 (2q33.2)	ETV5 (3q27.2)	FOXP1 (3p13)	IDH2 (15q26.1)	LMO2 (11p13)	MYC (8q24.21)	PALB2 (16p12.2)	PTEN (10q23.31)	SFPQ (1p34.3)	TET1 (10q21.3)	XPO1 (2p15)
BCL10 (1p22.3)	CD274 (9p24.1)	CTNNA1 (5q31.2)	ETV6 (12p13.2)	FSTL3 (19p13.3)	IGF1R (15q26.3)	LPP (3q27.3-28)	MYCL (1p34.2)	PATZ1 (22q12.2)	PTPN11 (12q24.13)	SH2B3 (12q24.12)	TET2 (4q24)	YWHAE (17p13.3)
BCL11A (2p16.1)	CD74 (5q33.1)	CTNNB1 (3p22.1)	EWSR1 (22q12.2)	FUBP1 (1p31.1)	IKBKE (1q32.1)	LRIG3 (12q14.1)	MYCN (2p24.3)	PAX3 (2q36.1)	PTPRC (1q31.3-32.1)	SH3GL1 (19p13.3)	TFE3 (Xp11.23)	ZBTB16 (11q23.2)
BCL11B (14q32.2)	CD79A (19q13.2)	CYLD (16q12.1)	EXT1 (8q24.11)	FUS (16p11.2)	IKZF1 (7p12.2)	LRP1B (2q22.1-22.2)	MYD88 (3p22.2)	PAX5 (9p13.2)	RABEP1 (17p13.2)	SLC34A2 (4p15.2)	TFEB (6p21.1)	ZMYM2 (13q12.11)
BCL2 (18q21.33)	CD79B (17q23.3)	CYP2D6 (22q13.2)	EXT2 (11p11.2)	GAS7 (17p13.1)	IL2 (4q27)	LYL1 (19p13.13)	MYH11 (16p13.11)	PAX7 (1p36.13)	RAC1 (7p22.1)	SLC45A3 (1q32.1)	TFG (3q12.2)	ZNF217 (20q13.2)
