# Supplementary material for: Collaborative study from the Bladder Cancer Advocacy Network for the genomic analysis of metastatic urothelial cancer
Source: Nat Commun. 2022 Nov 4;13:6658. doi: 10.1038/s41467-022-33980-9 (PMC9636269; doi:10.1038/s41467-022-33980-9)
Supplement: Supplementary file 4 — Supplementary Data 2 [file 41467_2022_33980_MOESM4_ESM.xlsx]

## Sheet: Supplementary Data 2
Supplementary Data 2
Model Variables
Variable	Category	Type	Source	Description
Response	clinical	categorical		levels: CR/PR, SD/PD
Age	clinical	continuous
BCG	clinical	categorical		prior BCG treatment
Consensus_subtype_BaSq	clinical	categorical	Kamoun 2020	basal/squamous
Consensus_subtype_LumP	clinical	categorical	Kamoun 2020	luminal papillary
Consensus_subtype_LumU	clinical	categorical	Kamoun 2020	luminal unstable
Consensus_subtype_StromaRich	clinical	categorical	Kamoun 2020	stroma-rich
h
ECOG_0	clinical	categorical	Oken 1982	ECOG performance status = 0
ECOG_2plus	clinical	categorical	Oken 1982	ECOG performance status ≥ 2
Prior_platinum	clinical	categorical		prior platinum therapy
Sex	clinical	categorical		levels: male, female
Tobacco	clinical	categorical		levels: never, previous, current
Ayers_IFNG	immunogenomic	continuous	Ayers 2017
Ayers_T_cell_inflamed_GEP	immunogenomic	continuous	Ayers 2017
B_Cell	immunogenomic	continuous	Iglesia 2014
Bindea_aDC	immunogenomic	continuous	Bindea 2013	activated dendritic cell
Bindea_B_cells	immunogenomic	continuous	Bindea 2013
Bindea_CD8_T_cells	immunogenomic	continuous	Bindea 2013
Bindea_Cytotoxic_cells	immunogenomic	continuous	Bindea 2013
Bindea_DC	immunogenomic	continuous	Bindea 2013
Bindea_Eosinophils	immunogenomic	continuous	Bindea 2013
Bindea_iDC	immunogenomic	continuous	Bindea 2013	inactivated dendritic cell
Bindea_Neutrophils	immunogenomic	continuous	Bindea 2013
Bindea_NK_CD56bright_cells	immunogenomic	continuous	Bindea 2013
Bindea_NK_CD56dim_cells	immunogenomic	continuous	Bindea 2013
Bindea_NK_cells	immunogenomic	continuous	Bindea 2013
Bindea_pDC	immunogenomic	continuous	Bindea 2013	plasmacytoid dendritic cell
Bindea_T_cells	immunogenomic	continuous	Bindea 2013
Bindea_T_helper_cells	immunogenomic	continuous	Bindea 2013
Bindea_Tcm	immunogenomic	continuous	Bindea 2013	central memory T cell
Bindea_Tem	immunogenomic	continuous	Bindea 2013	effector memory T cell
Bindea_TFH	immunogenomic	continuous	Bindea 2013	follicular helper T cell
Bindea_Tgd	immunogenomic	continuous	Bindea 2013	gamma-delta T cell
Bindea_Th1_cells	immunogenomic	continuous	Bindea 2013
Bindea_Th2_cells	immunogenomic	continuous	Bindea 2013
BIOCARTA_TGFB_Pathway	immunogenomic	continuous	BioCarta
Variable	Category	Type	Source	Description
Byers_EMT CD8 Claudin EMT_DOWN EMT_Stroma_core_18 EMT_Stroma_core_8 EMT_UP FTBRS	immunogenomic immunogenomic immunogenomic immunogenomic immunogenomic immunogenomic immunogenomic immunogenomic	continuous continuous continuous continuous continuous continuous continuous continuous	Byers 2013 Iglesia 2014 Prat 2010 Hayashi 2016 Wang 2018 Wang 2018 Hayashi 2016 Mariathasan 2018	epithelial-mesenchymal transition CDLN3, CLDN4, CLDN7 pan-fibroblast TGF-β response T cell receptor signaling GO term B cell receptor signaling GO term tumor mutational burden tumor mutational burden > 10 AML pembrolizumab non-responder AML pembrolizumab responder
GO_BCR_signaling	immunogenomic	continuous	Iglesia 2014
GO_TCR_signaling Hollern_Bcell Hollern_Tcell Iglesia_IGG_Cluster Iglesia_MacTh1_Cluster Iglesia_T_Cell_Cluster IL_8 Immunosuppression LCK Mac_CSF1 Macrophages Martinez_Gordon_M1 Martinez_Gordon_M2 Mast_cells McDermott_T_eff Murray_M1 Murray_M2 T_Cell TCGA_IFNG TIC	immunogenomic immunogenomic immunogenomic immunogenomic immunogenomic immunogenomic immunogenomic immunogenomic immunogenomic immunogenomic immunogenomic immunogenomic immunogenomic immunogenomic immunogenomic immunogenomic immunogenomic immunogenomic immunogenomic immunogenomic	continuous continuous continuous continuous continuous continuous continuous continuous continuous continuous continuous continuous continuous continuous continuous continuous continuous continuous continuous continuous	Iglesia 2014 Hollern 2019 Hollern 2019 Iglesia 2014 Iglesia 2014 Iglesia 2014 Iglesia 2014 Kardos 2016 Iglesia 2014 Iglesia 2014 Bindea 2013 Martinez 2014 Martinez 2014 Bindea 2013 McDermott 2018 Murray 2014 Murray 2014 Iglesia 2014 Thorsson 2018 Chan 2009
TMB	immunogenomic	continuous
TMB_high TNBC_B_Cell	immunogenomic immunogenomic	categorical continuous	Iglesia 2014
Vincent_IPRES_NonResponder	immunogenomic	continuous	Zeidner 2018
Vincent_IPRES_Responder	immunogenomic	continuous	Zeidner 2018
