# Supplementary material for: Collaborative study from the Bladder Cancer Advocacy Network for the genomic analysis of metastatic urothelial cancer
Source: Nat Commun. 2022 Nov 4;13:6658. doi: 10.1038/s41467-022-33980-9 (PMC9636269; doi:10.1038/s41467-022-33980-9)
Supplement: Supplementary file 6 — Source_Data_Files [file 41467_2022_33980_MOESM6_ESM.zip]

Archive with 6 entries (5 files):
- Source_Data_Files/
- __MACOSX/._Source_Data_Files
- Source_Data_Files/Fig.7_Sup.Fig.7_ElasticNet_Modeling_Data_Code.zip
- __MACOSX/Source_Data_Files/._Fig.7_Sup.Fig.7_ElasticNet_Modeling_Data_Code.zip
- Source_Data_Files/Source_Data_File.xlsx
- __MACOSX/Source_Data_Files/._Source_Data_File.xlsx
