# Supplementary material for: Collaborative study from the Bladder Cancer Advocacy Network for the genomic analysis of metastatic urothelial cancer
Source: Nat Commun. 2022 Nov 4;13:6658. doi: 10.1038/s41467-022-33980-9 (PMC9636269; doi:10.1038/s41467-022-33980-9)
Supplement: Supplementary file 6 — Source_Data_Files [file 41467_2022_33980_MOESM6_ESM.zip › Source_Data_Files/Source_Data_File.xlsx]

## Sheet: Figure_Data_Key
Figure	Data_File	Data_File
Figure 1a-f	UC_GENOME_Clinical_Expression_Markers.txt
Figure 2a-e	data available through cBioPortal
Figure 3a	UC_GENOME_CS_COSMICv3.filtered.heatmap
Figure 3b-f	Mutational.Signatures.Plots
Figure 4a-d	IGS_Scores	IGS_Signatures.groups
Figure 4e-f	CIBERSORTx_Output
Figure 5b-h	ImmunoPhenotype
Figure 6 a-i	Response_Data_by_IGS
Figure 7 a-i	Folder:ElasticNet Modeling Data and Code
Supplementary Figure 1a-g	UC_GENOME_Clinical_Expression_Markers.txt
Supplementary Figure 2a-c	BCAN.Log2.Expressed.Variable.medctr
Supplementary Figure 2d-f	UC_GENOME_Clinical_Expression_Markers.txt
Supplementary Figure 3a-b, 3d	data available through cBioPortal
Supplementary Figure 3c	TP53.Score
Supplementary Figure 4a	UC_GENOME_CS_COSMICv3.Full.heatmap
Supplementary Figure 4b-f	Mutational.Signatures.Plots
Supplementary Figure 5a-f	Mutational.Signatures.Plots
Supplementary Figure 6a-d/f-g	Response_Data_by_IGS
Supplementary Figure 6e	IMvigor.ConsensusSubtypes
Supplementary Figure 6h-i	ImmunoPhenotype
Supplementary Figure 7a-g	Folder:ElasticNet Modeling Data and Code

## Sheet: Figure 1a-f
SampleID	CSubtypes	Gender	Age	ECOG	NGS.Site	Variant_Histology	HeatmapOrder	CD44	KRT6A	KRT5	KRT14	COL17A1	DSC3	GSDMC	TGM1	PI3	TP63	PDCD1LG2	IDO1	CXCL11	PGM5	DES	C7	SFRP4	SGCD	ZEB1	ZEB2	SNAI1	TWIST1	CDH2	CLDN3	CLDN4	CLDN7	CD274	KRT20	PPARG	FOXA1	GATA3	SNX31	UPK1A	UPK2	FGFR3	MSI1	PLEKHG4B	GNG4	PEG10	RND2	APLP1	SOX2
BCAN_9566	Ba.Sq	NA	NA	NA	NA	NA	49	1.5608	-3.99393	-3.43572	-0.391969	-2.75935	-4.46598	-0.12586	-0.419849	1.27399	-6.6194	2.17341	-0.806691	-4.45315	-1.28346	-1.62078	-2.79731	-0.20351	-1.0176	-0.187745	2.35898	0.625966	0.486643	-1.09953		-7.71325	-1.16611	2.29345	-6.13127	-2.32233	-8.03064	-3.25188			-6.49765	-5.31851	-0.40599	-1.38806	-1.67109	-1.70391	-1.62017	-0.353251	-3.69285
BCAN_9380	Stroma.rich	NA	NA	NA	NA	NA	108	0.47541	-5.91256	-3.11215	-6.03646	-2.06327	-4.25534	0.26166	-0.033632	0.758313	-2.46389	0.773447	2.75294	2.83217	0.485187	-0.167825	0.59317	-4.78149	0.430544	1.00934	0.910175	1.40919	0.916926	-1.8185	2.60874	1.26734	0.28606	1.29764	3.75639	0.11658	-0.0505	-0.27637	-2.93	0.769228	-0.586574	-3.36751	0.330722	-1.94296	0.802589	-0.530738	-0.146491	0.927783	-0.411816
BCAN_9939	Stroma.rich	NA	NA	NA	NA	NA	109	-0.2274	3.65525	1.18948	3.68747	1.39339	2.08241	1.55125	1.80753	3.44993	-0.61671	-0.073177	-1.7744	-4.66186	1.11957	1.55933	-0.55404	0.41263	1.30383	0.699525	1.59689	0.131847	1.19546	-1.13833	-2.51106	-2.08487	-1.14636	-0.827811	0.7261	-0.47422	-0.93102	-1.31229	0.485833	1.46658	0.370441	-0.366755	-1.61471	-0.257983	-0.879807	-1.44314	0.171114	0.344923	-0.509249
BCAN_5136	Ba.Sq	M	71	0	Renal Pelvis	Micropapillary carcinoma	1	0.55838	4.11905	5.20563	0.361241	2.11169	3.19656	2.134	-0.487961	3.11843	0.03783	0.731006	1.62996	3.188	0.340341	-1.21711	3.48906	0.70709	0.244573	0.216245	0.490415	-0.913103	0.599103	-0.446307	1.2853	-0.78812	-1.21087	0.069527	-5.38494	-1.79339	-2.17579	-1.65503	-0.020847	-0.254016	-1.29189	0.249255	1.8764	0.506019	0.775685	-0.242976	0.947194	2.25106	1.95234
BCAN_5525	Ba.Sq	M	67	0	Bladder, NOS	0	2	-0.23804	-2.48735	-2.97459	-1.32486	-1.78243	2.32409	-2.13485	0.357757	-5.02522	-4.11933	2.65011	4.64913	5.19995	-3.31606	-5.9264	-4.3784	-1.1006	-2.64662	-0.170035	-0.084315	-1.5599	-2.49064	0	4.70408	-0.85646	0.95544	3.57621	-2.35367	-2.87095	-0.12204	-3.20872		-4.1708	-4.98308	-4.38044	-4.53528	1.65375	1.22199	0.306625	-0.661992	1.86176	0.227713
BCAN_5599	Ba.Sq	M	79	1	Bladder, NOS	Not Applicable	3	2.44919	6.17379	5.99765	6.26963	4.94909	4.12978	2.91433	1.37231	5.51245	1.67232	1.79219	4.61314	4.26135	-1.94905	-1.29561	-2.81757	-1.72889	-0.322484	-0.004145	0.408215	-0.126269	0.720601	-0.023224	-0.898457	-2.48494	-0.55948	2.4611	-5.14243	-4.17121	-2.06452	-2.06189	-5.61123	-2.13359	-4.09377	-0.049345	2.23055	4.05505	2.22465	1.79178	0.105643	0.857989	3.07736
BCAN_5624	Ba.Sq	F	75	1	Bladder, NOS	Micropapillary carcinoma	4	0.05387	6.17708	3.97283	2.0911	1.87431		1.86348	-0.479831	0.809614	1.96389	0.093857	-3.56057	-0.425669	-4.44073	-4.73542	-6.81968	-2.54962	-1.97501	-1.82378	-1.29194	-1.95389		-1.80902	-1.59679	1.58475	0.2883	0.057889		-1.86955	1.00134	-1.01931	-4.89452		-4.7921	-0.540545				-4.6988	-2.23655		3.29811
BCAN_5712	Ba.Sq	F	67	1	Bladder, NOS	Squamous cell carcinoma	5	1.60134	8.26535	5.75986	7.39215	2.76498	4.96864	3.5387	4.91794	7.17997	2.1341	0.712877	-0.203241	-0.975226	-1.48957	-1.61034	-2.44828	1.87563	0.702357	0.166475	0.525045	0.157287	1.12672	1.23344	-0.156995	-0.07487	-0.827807	0.771363	-6.15585	-3.71686	-1.7822	-4.54633	-3.00016	-5.43242	-4.10719	0.730165	1.36298	1.74782	3.07692	2.56856	0.355252	1.24666	5.11757
BCAN_5806	Ba.Sq	M	75	1	Obturator lymph node	Not Applicable	6	1.43556	4.72405	4.80049	8.0786	5.62265	4.11979	3.99817	-0.657498	0.368913	1.60352	2.92618	3.0035	5.04479	-2.28858	-3.72155	-0.20631	1.32155	-0.894478	-0.070585	0.879795	0.585236	2.21679	2.07221	-5.20742	-5.01347	-2.04581	2.66914	-7.03635	-3.96867	-8.93572	-2.66182	-8.50515		-6.40273	-4.1613	-0.463073	1.86257	2.02375	2.29174	-2.26221	-1.45097	-0.275996
BCAN_5847	Ba.Sq	F	63	0	Bladder, NOS	Not Applicable; Squamous differentiation	7	1.07427	6.6247	5.62275	5.23466	4.97436	2.64822	2.0785	1.31253	5.04676	2.65923	-0.894663	0.046757	-0.513726	-0.644097	-0.341365	-0.49065	2.2458	0.644918	-0.013215	-0.232565	0.212873	0.998343	1.35774	0.084541	0.20206	0.51477	-0.641602	-5.06632	-1.59984	-0.02709	-2.58067	-1.97033	-4.02096	-2.2103	-1.70681	1.72935	-3.67361	5.51107	1.344	0.181751	-0.172819	2.92669
BCAN_5854	Ba.Sq	F	70	0	Kidney, NOS	Squamous cell carcinoma	8	0.3738	5.46014	5.66523	-0.159714	4.57386	3.81935	3.3568	1.524	0.414897	0.47518	-1.24572	0.430768	2.92964	-1.13386	-1.07781	0.27015	1.47275	-1.23422	-1.0843	-0.587465	0.513894	1.62755	-1.34124		-0.45246	-2.53568	-0.417749	-5.95794	-4.49692	-3.68739	-1.93795		-5.64955	-3.00239	0.471265	-0.554589	-1.98027	-2.49776	-1.90909	-0.768767	-1.17992	1.97233
BCAN_6026	Ba.Sq	M	67	0	Bladder, NOS	Not Applicable	9	1.23592	7.50731	5.47473	8.03433	4.56281	5.16835	3.84788	0.957575	6.8814	0.05848	1.14712	4.56192	2.88143	-2.21478	-3.30898	-1.13435	1.08299	-1.04284	-0.609115	0.536195	2.11155	1.56096	1.98487	-0.296887	0.13518	-0.20399	1.26853	-4.27782	-3.16076	-3.41638	-2.14765		-6.13935		0.932195	1.08489	0.747154	3.17231	-4.98385	0.063357	1.37467	0.382994
BCAN_6059	Ba.Sq	F	58	0	Bladder, NOS	Plasmacytoid	10	0.84984	-0.287696	3.54674	3.03336	-1.40079	2.93457	0.256422	0.035963	1.10302	0.92572	0.74792	-1.54183	-2.52458	2.5522	2.98662	1.03269	1.90181	1.93099	1.68666	1.04539	1.13949	2.18545	4.05533	-1.78881	-2.04097	-1.42411	0.87545	-6.61775	-2.84357	-1.95233	-1.05579	-3.58404	-2.8251	-3.32116	-0.095865	1.7705	4.47748	2.64118	1.14627	0.445899	1.38267	-0.063845
BCAN_6095	Ba.Sq	F	53	2	Bladder, NOS	Squamous cell carcinoma	11	1.2263	7.48736	6.89535	4.98746	3.58438	4.48378	4.00472	2.04922	3.89868	1.69684	1.19407	2.5431	3.38688	-1.89519	1.37573	-1.1863	2.1505	1.45634	-0.166045	0.245465	1.14632	1.51552	1.72004	-0.553165	0.86001	-0.55478	1.48269		-3.77644	-1.27427	-1.58065	-7.49475	-6.71756	-3.9329	0.101295	-1.03764	-0.46332	0.341121	-3.63606	-1.37734	0	2.40116
BCAN_6102	Ba.Sq	M	55	1	Prostate, NOS	0	12	1.88544	1.07135	-0.34114	-0.183131	-0.98862	1.36178	-2.07801	-1.9359	-3.23141	-4.19999	-0.625243	-0.192213	1.05686	-2.28795	-4.1815	0.50014	-4.15324	-2.57864	1.40965	-0.267275	-3.67299	1.40751	3.90372		-4.45378	-3.22753	0.942861	-2.82289	-1.24842	-3.72227	-2.25411	-5.61362			-3.56154	-2.74147	-4.48908	-0.684638	3.13029	-0.955646	0.6332	1.38106
BCAN_6214	Ba.Sq	M	66	1	Bladder, NOS	Squamous cell carcinoma	13	0.77824	4.90311	-1.33514	-0.072694	-1.96567	4.26012	2.51325	-0.204221	0.085224	-6.50497	-0.212175	3.63893	1.43491	-0.01034	1.47683	-1.82761	-1.74978	-2.33167	-0.733225	-0.929865	0.417377	-1.74943	-1.0502	1.43887	-1.07896	1.2897	0.414931	-4.08194	-0.41885	-2.45293	-1.37597	-6.25118		-3.44832	-3.59764	-0.472131	-2.31928	4.83009	0.990755	-0.892765	-1.00436	-3.02203
BCAN_6451	Ba.Sq	M	64	0	Ureter	Lymphoepithelioma	14	0.57079	-0.006433	3.0974	6.96651	-0.901843	2.73647	-1.07517	0.259588	-4.03593	-2.56956	2.70247	3.97516	4.72031	-2.44945	-8.03664	-6.53594	-4.33627	-0.864418	-0.000785	0.315645	0.014353	2.57535	1.62156	1.165	-4.11628	-2.01002	1.89604	-5.94934	-3.97047	-4.26375	-3.40042	-5.61078		-5.73076	-4.97611	1.77595	4.22997	2.42971	0.411795	1.12248	1.58357	-3.18899
BCAN_6506	Ba.Sq	M	71	1	Ureteric orifice	Urothelial carcinoma with squamous differentiation	15	1.0994	8.22568	7.32318	9.85785	5.31379	4.8601	4.31461	1.07086	3.73968	2.84264	-0.381448	3.60176	-0.016996	0.028031	0.715885	-1.19887	1.84787	0.183008	0.115855	0.027755	0.918734	1.98235	0.361282	-0.636709	-1.19062	0.42056	0.014572	-5.23118	-2.62078	0.51907	-4.53311	-1.75512	-2.48982	-3.46005	0.943685	-0.24286	-0.039379	-0.922994	-2.60378	-1.042	-0.074641	3.02998
BCAN_6577	Ba.Sq	M	78	0	Bladder, NOS	Not Applicable	16	0.55445	6.82762	4.03366	2.6399	-1.82779	-1.77954	2.79546	0.629793	6.70443	0.13858	0.382871	5.33218	2.26891	0.317418	1.51182	-0.01436	1.48245	0.794797	0.385355	0.520785	-0.356322	1.4037	-2.4078	-0.130472	0.77078	0.50258	0.930978	-2.59684	-1.52358	0.46143	-1.01186	-3.82052	-2.65101	-1.4327	-0.749905	-0.948368	0.513474	-0.569609	-1.44157	-2.57758	-0.988736	2.82817
BCAN_6596	Ba.Sq	M	72	0	Bladder, NOS	Not Applicable	17	0.59589	2.36125	3.80593	-0.524403	-1.45485	2.94936	1.57261	-1.28528		0.19746	0.09056	0.483155	0.038973	0.026789	0.956085	-0.6093	1.8562	-0.224068	-0.006475	0.896205	1.72306	-0.826248	0.079432	2.46159	0.64331	0.1712	-0.730684	0.053144	-2.93983	-4.80861	0.7636	-2.85079	-2.40291	-1.77812	1.16688	0.866081	2.56592	-1.53652	0.409705	2.52339	0.077021	-2.09885
BCAN_6769	Ba.Sq	M	70	3	Bladder, NOS	Squamous cell carcinoma	18	0.02828	7.39604	4.63499	5.41414	3.57124	3.10497	2.34153	0.188185	4.85109	0.12763	-0.482545	3.46163	1.84181	-0.137533	1.59635	-1.87414	1.37321	-0.956214	-0.626035	-0.192105	1.18149	0.503872	0.043423	2.35999	0.95605	1.50827	-0.070562	-0.647283	-2.02737	0.62046	-1.50466	-0.850942	-0.377359	-1.29196	-1.72145	0.877379	0.129767	-0.113097	2.92388	-0.831564	0.297851	4.34627
BCAN_6861	Ba.Sq	M	67	0	Iliac lymph node, Bladder, NOS	Not Applicable	19	-0.04402	2.80402	3.17719	5.41984	3.9133	3.43547	0.482645	3.08419	1.54223	-9.26869	2.34105	0.764061	1.07747	-1.43311	-4.49531	-2.94571	0.93316	0.566978	-0.035705	0.686145	-0.527368	-0.010643	-0.256972	2.34758	-0.40641	-1.12617	2.18848	-2.65128	-1.49126	-4.18808	0.87398		-3.82831	-0.467464	-5.92598	-1.47032	3.9453	2.58651	-1.45869	-0.099536	0.489309
BCAN_6907	Ba.Sq	F	66	2	Bladder, NOS	0	20	1.56684	8.73514	6.25158	9.20099	2.55661	2.90345	2.73265	4.01843	8.8399	1.4227	1.30446	1.18238	1.28224	-3.88219	-4.11275	-4.72058	-1.38444	0.605207	-0.178225	0.447845	1.39314	0.323002	-1.12496	0.787713	-0.92181	1.08001	1.22738	-2.51927	-3.21651	-4.2718	-2.73548	-7.79542	-7.01823	-4.37107	-0.237185	-1.92327	4.44025	0.303485	-1.48422	0.950017	3.12383	2.49551
BCAN_6998	Ba.Sq	M	77	0	Bladder, NOS	Ocal squamous differentiation	21	1.27751	5.50279	4.61935	-0.941164	-0.602642	-3.7343	5.14475	1.5936	2.72327	1.77097	1.11137	5.28352	4.34103	-0.471225	-0.399435	-1.18376	2.03493	-0.041991	-0.382195	0.366785	-1.26479	-1.46618	-0.560495	-2.15562	0.02093	0.80523	1.31053	-5.39959	-0.84086	0.52228	-1.21887	1.05047	0.770307	-3.02901	2.89081	-2.5812	-1.47083	-0.61748	-3.8884	-1.09494	1.90199	2.50372
BCAN_7036	Ba.Sq	M	83	1	Bladder, NOS	Squamous cell carcinoma	22	1.97718	6.79256	7.18884	4.41483	1.62716	-5.76597	0.845007	3.74345	0.821998	1.9857	-0.089679	-1.28071	-1.36082	-4.0012	-4.74095		-0.82045	-1.28011	-1.94612	-1.74466	0.713002	-1.91288	-1.64463	-0.110475	0.59502	1.19776	-0.547111	-3.8463	-1.34486	-1.05218	-0.8976	-3.22763	-2.45044	-3.40532	1.18735	-3.44294	-2.3832	-0.801151	-3.38241	0.927841	0.516687	3.15437
BCAN_7119	Ba.Sq	F	67	2	Bladder, NOS	Squamous cell carcinoma	23	1.19321	7.44266	6.60307	9.93543	6.43652	4.97074	3.9353	2.97444	-1.35946	1.60544	0.62802	2.20837	5.53999	-3.78094	-3.16223	-3.18443	-2.77457	-1.7397	-0.539165	-0.427865	1.07729	-0.376286	-0.199305	-3.20947	-1.65999	-0.71924	1.48224	-5.77537	-5.50076	-3.41422	-3.5271	-4.18527	-5.73001	-5.72671	0.053225	-0.14962	-1.06073	2.82095	-0.585372	0.352409	-0.997344	2.94846
BCAN_7182	Ba.Sq	F	83	0	Kidney, NOS	Not Applicable	24	0.65535	4.72071	4.32503	-0.826798	5.26023	1.24724	2.51358	3.99955	8.80502	-0.3695	-0.018752	-0.105962	-1.03374	-1.72365	-5.4969	2.12728	1.34117	-0.187159	0.326125	-0.119115	0.097004	0.04891	0.420677	1.92442	1.13653	0.80108	-0.66061	-0.198244	0.57074	-0.8285	1.04319	-3.05355	0.528361	1.64537	-0.555005	-0.64955	0.667489	0.200829	-0.632958	0.688813	2.10363	-1.56717
BCAN_7191	Ba.Sq	F	78	0	Small bowel, NOS	Sarcomatoid	25	0.15094	9.38818	6.8959	8.56993	5.71216	5.60457	1.38543	3.94568	3.85383	-0.96193	0.866351	-1.04485	-2.95434	-0.795531	-1.47402	-0.977673	-0.16341	0.465937	-0.433755	-0.031165	1.45995	1.02964	1.31489	0.083988	0.50711	0.46942	2.84681	-3.25396	-2.53496	-9.85377	-0.17952	-7.4232	-6.06104	0.808504	0.889845	-1.09161	1.20119	4.17821	1.00134	0.234779	2.26657	0.550116
BCAN_7328	Ba.Sq	M	66	1	Bladder, NOS	Squamous cell carcinoma	26	1.98501	5.75526	5.32575	5.2793	4.7259	3.93922	5.16905	-1.78159	0.755783	1.15127	0.610452	-0.529821	2.58546	-0.006944	1.37861	-3.08527	-1.33963	0.592047	0.151015	-0.338745	-0.507451	1.92323	1.01851	-0.66973	0.96933	1.49635	0.909937	-5.40555	0.99424	-2.17564	-0.40175	0.356873	-3.77523	-1.58211	-1.2311	-3.0022	-1.79561	-0.62344	-2.15507	-1.63141	-0.820176	-3.6452
BCAN_7349	Ba.Sq	M	73	1	Renal Pelvis	Not Applicable	27	1.91751	5.32019	1.94251	3.58383	3.56602	3.36033	0.479537	0.206611	4.23302	1.29616	0.648509	2.03276	0.412777	-0.720776	-5.67458	3.23672	-1.56822	-0.634068	-0.089805	1.21188	-0.115438	-0.65386	1.19935	0.049012	-2.87157	-2.32256	2.0469		-3.00073	-3.31672	-2.09666				-4.40254		-1.12418	-1.12709	0.362045	-0.076173	-1.80926
BCAN_7413	Ba.Sq	M	65	1	Bladder, NOS	Mixed basaloid, sarcomatoid, and focal squamous differentiation; Sarcomatoid	28	1.20805	6.82032	5.60423	8.20749	1.90741	7.04399	5.39725	1.7789	2.5645	1.97707	1.68982	5.13793	4.1046	-3.2973	-5.5204	-1.23902	-0.95467	-1.40155	-0.673025	0.730095	-1.11739	-0.261526	-2.29445	-2.08222	-1.45971	0.23056	2.84747	-4.21071	-2.68074	0.73348	-2.03745	-1.22008	-4.43283	-4.9556	0.075075	-2.18587	-1.44805	-0.991533	-6.18422	-0.198412	-2.13313	2.9908
BCAN_7450	Ba.Sq	M	59	1	Ureter	Not Applicable	29	0.47922	3.52092	4.10927	5.18193	-0.119668	6.72841	2.51094	-1.4659	-3.59149	1.91588	-0.823043	4.68523	1.40845	-0.513638	0.120075	0	-1.53662	-1.30525	0.569585	1.01745	2.27072	3.324	4.91484	-1.80149	-1.60037	-1.321	0.983519	-1.90003	-1.48464	-1.32389	-1.1616	-1.04295	-5.78146	-4.64888	0.303445	-0.986062	3.13953	4.09143	-1.59916	1.68428	2.74345	3.76008
BCAN_7494	Ba.Sq	M	66	0	Bladder, NOS	Sarcomatoid; Plasmacytoid	30	1.50087	4.45529	3.11515	7.91936	4.46926	-2.18721	3.25871	-0.836221	3.02957	-1.8202	1.45591	3.53634	3.21794	0.754678	0.695005	0.09672	-1.16904	-0.01809	0.030395	0.942585	-0.403384	-2.14148	-0.480908	-1.43861	-5.62712	-3.24383	2.62479		-2.1264	-3.84498	-3.9011	-6.15137			-4.63534	-1.54226	-1.52433	0	-0.716186	-0.377923	3.42935	-1.02176
BCAN_7598	Ba.Sq	M	55	0	Bladder, NOS	Micropapillary carcinoma	31	1.80957	2.3786	-3.0599	-0.271291	-2.11974	-4.56333	3.37423	0.050683	-1.24483	-6.60572	2.6655	1.59951	1.64327	2.01529	3.09132	1.02199	1.41698	1.47001	0.843925	0.801755	1.53599	2.21213	1.10324	0.721318	0.51192	1.41567	3.362	0.70447	-0.05712	-5.92637	-0.42623	-7.01936	-6.6572	-3.59501	-5.65533	-0.446764	-0.309854	0.301945	-1.78655	0.7679	-0.12868	-5.11214
BCAN_7698	Ba.Sq	M	81	2	Bladder, NOS	Not Applicable	32	0.8143	1.45969	1.8274	-1.1616	-3.08365	3.647	2.42327	0.088331	4.40194	0.58888	0.944419	1.90787	0.955409	-0.466983	0.279115	-1.55408	-0.75004	-1.13787	-0.828275	0.031155	-0.366357	-0.127169	-1.50671	-1.33119	-1.57887	0.31904	1.07195	-4.16012	-0.02582	-0.62209	-0.0342	-6.21388		-2.71915	1.43812	0.413161	-3.50438	-2.69994	-1.06396	-0.555909	0.1204	1.6122
BCAN_7798	Ba.Sq	F	63	0	Bladder, NOS	Not Applicable	33	-0.11907	7.21379	1.94227	8.25714	6.37662	-3.30285	0.572603	0.070861	1.78657	-0.74477	-0.670954	2.33367	1.51734	-3.29258	-5.27783			-4.36543	-0.948045	-2.13606	0.673621		-2.52136	0.523756	0.98904	0.96246	1.0009	-0.013945	-1.62077	-1.31292	-1.17455	-2.37805	-1.72581	0.057799	0.981165		-2.89736	-0.770989	2.39138	-1.77896	1.68435	1.20725
BCAN_7799	Ba.Sq	M	66	3	Rectum, NOS	Squamous cell carcinoma	34	1.84349	8.12392	6.46589	9.55135	6.16772	5.39511	4.65054	2.59932	2.3038	2.42641	-0.075725	3.25067	0.342689	-0.500018	1.24562	-3.84488	-1.73351	-1.77781	-1.36149	-0.511695	-0.756685	0.871547	-0.196781	0.114983	-2.24282	-0.19547	-0.289229	-0.241463	-2.98989	-3.4434	-2.61379	-4.91971	-4.40555		0.183285	-1.63252	0.347786	-1.57569	-0.005165	-2.26174	0.82961	1.20991
BCAN_7985	Ba.Sq	F	83	1	Bladder, NOS	papillary UC with squamous differentiation invasive into muscularis propria	35	0.69635	5.50123	7.49398	3.37421	2.442	4.74098	2.92722	2.17523	1.09928	1.63554	-0.189366	-1.8348	-1.29746	-0.287369	0.238275	-1.09	1.26913	0.122008	0.320425	-0.171725	-0.292249	-0.425031	0.165776	-1.14666	-1.78128	-1.20391	-0.642301	-1.78058	0.02005	0.42208	-1.49203	1.22952	-0.122808	-2.09804	2.43031	-0.820161	-0.660885	-2.17837	-1.03716	0.896396	-1.27557	1.41458
BCAN_8001	Ba.Sq	M	77	1	Bladder, NOS	focal squamous differentiation	36	1.13861	7.03595	5.70977	7.85037	2.82558	4.69994	2.19204	3.37162	5.47521	1.30736	1.2375	0.767984	3.27555	0.927358	1.85265	0.24109	0.22217	1.27888	0.561215	0.417555	0.711708	1.2567	-0.027948	-0.123842	-0.53047	-0.58114	2.04926	-2.70124	-3.21422	-3.99654	-2.91523	-4.49196	-4.45173	-3.38954	-0.662685	-1.35678	-0.045493	-0.56298	1.55008	0.367646	2.43293	4.46838
BCAN_8075	Ba.Sq	M	73	0	Bladder, NOS	Not Applicable	37	1.89051	4.67903	3.01083	0.877713	4.31137	-5.27722	-0.068345	0.681453	1.82888	2.61376	0.723908	1.26249	3.24341	0.244381	0.946575	-1.49098	0.25251	0.113058	0.000785	-0.065545	0.114287	1.35348	0.08923	-2.52862	-1.29888	-0.25929	0.340186	-5.35755	-1.49798	0.22421	0.05933	-4.82635	-6.63412	-5.30889	-1.69365	-1.21723	2.70191	-3.48233	-3.40823	1.67293	0.642869	0.540306
BCAN_8095	Ba.Sq	M	50	0	Bladder, NOS	Not Applicable	38	0.42012	5.92314	4.86389	3.04608	-0.899697	2.73754	3.05737	3.91587	1.75621	0.06596	-0.336037	0.264347	-3.1515	-0.43754	-0.883495	1.64909	-2.27169	-1.73506	-0.410585	0.210735	-0.035855	-2.70356	-0.797879	-0.830764	-0.75697	-0.21549	-0.131884	-1.89888	-2.34422	-0.1744	-3.22467	0.443043	-3.06179	-2.87407	1.52868	-2.42627	-1.71445	0.840016	-1.79284	-1.31852	0.592255	2.35027
BCAN_8187	Ba.Sq	M	53	0	Bladder, NOS	Not Applicable	39	0.30554	7.058	5.74248	9.10703	3.08297	4.1283	3.6466	3.08697	5.61808	1.3693	0.59873	2.48463	0.941197	-0.56607	-2.74829	-3.27426	-1.8287	-0.646011	-0.645305	0.010765	0.883005	-1.23536	-0.299932	-0.163256	-1.01793	-0.68514	1.1695	-2.66098	-0.35795	-0.6363	0.2303	-0.306657	-0.985873	-0.246679	0.464545	0.456971	-1.64678	-1.16427	-1.48249	0.452248	-0.70893	1.1214
BCAN_8188	Ba.Sq	F	54	2	Bladder, NOS	0	40	0.33475	8.23139	7.18152	10.7467	5.86749	6.32711	5.37406	5.34836	3.62416	2.71704	0.705987	4.26138	4.41336	-3.03009	-1.40583	-5.91477	-4.03702	-2.0701	-2.08998	-1.29597	-0.048973	-1.61714	-2.71146	-1.17731	-1.11789	-0.17517	2.77134	-4.7432	-4.74161	-6.64257	-4.9456	-6.79696	-3.89953	-3.88719	1.60781	2.36059	3.22542	-1.54605	-7.1862	0.03094	0.257212	-4.88974
BCAN_8325	Ba.Sq	M	48	0	Bladder, NOS	transitional cell carcinoma; Squamous cell carcinoma	41	0.61076	6.57839	4.78765	0.810639	-2.58142	4.1435	3.95748	2.31532	6.66412	0.72367	-0.573696	3.59753	3.03606	-0.201849	0.923585	-2.12529	0.91711	0.307742	-0.212115	-0.133525	-0.189596	-0.496896	0.570247	-0.456991	-0.28712	-2.42396	0.002289	-2.62296	-2.3224	-1.56568	-1.44879	-3.2104	-5.24056	-3.42991	-1.26907	-2.46753	1.81828		-2.82203	-0.68171	0.155064	2.46841
BCAN_8337	Ba.Sq	F	74	3	Bladder, NOS	Not Applicable	42	1.46551	8.30427	6.78999	9.61945	5.47417	5.00826	4.11267	4.2082	0.93494	1.35915	0.385833	3.87496	1.19347	-0.151563	1.23239	-1.21896	0.71894	0.338658	-0.034595	-0.170395	0.832855	1.00862	0.667382	-0.12039	-0.0271	0.14103	0.98129	-5.27125	-1.58597	0.02709	-1.3123	-3.74005	-2.69982	-2.87209	0.669345	-0.604861	-1.18255	1.11494	-2.80736	-1.08207	-0.114716	-0.11036
BCAN_8448	Ba.Sq	M	57	1	Para-aortic lymph node	transitional cell carcinoma	43	2.90327	1.38887	-0.28575	4.11293	-0.673982	-1.68642	3.55639	0.130224	1.51589	-4.30379	1.34919	-1.23864	-0.673594	-2.70621	-4.46502	-5.57576	-0.94684	0.678937	-0.855785	-0.327915	0.442045	-2.05573	-0.796413	-0.13047	-0.16221	0.78051	3.1373	2.26667	0.54317	-6.08117	-0.54215	-7.82052		-2.81121	-2.59299		-3.69598	-2.89153	-4.4024	-1.35519	-0.573696
BCAN_8489	Ba.Sq	M	82	0	Bladder, NOS	0	44	-0.62072	3.92061	5.52711	1.71388	5.10602	5.6261	-2.01502	0.677292	-1.80585	1.11574	0.290643	2.95316	2.91306	-1.45896	-0.806565	-3.74399	-0.81341	-1.68359	-0.912315	-1.07188	-0.744925	-1.71873	1.13691	5.21993	0.25675	0.23447	0.764347	-0.326943	-4.01723	-0.27878	-1.78781	-5.77302		-5.6706	0.922915	-1.31591	-4.64848	2.63169	0.037415	-0.793119	-1.94124	3.43341
BCAN_8498	Ba.Sq	M	73	2	Bladder, NOS	Squamous cell carcinoma	45	2.23205	6.14205	5.11724	7.51006	4.75293	3.4105	3.45628	1.22841	5.68519	0.13194	2.6548	3.52767	4.31279	0.208191	1.03748	0.16318	2.36817	-0.385974	0.445565	1.2997	0.99245	1.29201	0.108254	-2.35089	-4.6712	-1.23473	2.92672	-8.34975	-3.28207	-3.64921	-3.45342	-6.23359	-8.04136	-5.3942	-1.90335	-0.946398	0.505663	0.943322	-1.16339	-1.46014	-0.179413	-2.4519
BCAN_8837	Ba.Sq	M	70	1	Kidney, NOS	Not Applicable	46	0.42473	-0.645626	0.33425	-0.310416	3.69043	4.01087	1.83338	-0.276891	3.90809	-0.45407	1.60655	2.30309	2.08213	-1.75577	-2.18948	0.45693	-1.69718	-2.42213	-0.578345	0.479025	1.26488	0.865668	-0.201687	1.12602	-0.54978	0.70782	2.49169	-5.98832	-3.8168	-7.30272	-0.12894	-5.87215	-6.67992	-4.76973	-4.35612	2.85798	-2.74761	1.60115	0.881565	0.660291	-0.402939
BCAN_8859	Ba.Sq	M	73	0	Ureter	Squamous cell carcinoma	47	-0.16043	7.01718	5.05058	4.84926	2.63998	4.27351	3.09136	5.55025	6.14838	2.16113	0.209673	5.13857	0.986098	-1.62513	-1.41115	-1.3643	-1.57557	-3.65918	-1.92613	-0.570985	-0.805154	-5.39886	-4.49318	-0.052129	-0.28885	1.02235	1.69422	1.17898	-1.87947	1.03719	-3.21636	-2.29328	-5.21652	-2.64337	0.167615	-1.31421	1.21829	-2.06474	-1.92352	0.471613	-0.424968	3.58239
BCAN_8945	Ba.Sq	M	78	1	Bladder, NOS	0	48	-1.57444	0.259333	-0.71362	-0.847375	1.83059	-0.446599	-1.98759	1.47645	1.57325	-7.47214	1.85749	-1.60429	1.51247	-3.85829	-3.44524		-2.16708	1.5587	0.536535	-0.720195	1.42866	0.678988	1.05415	3.62158	0.44177	-0.14029	2.49444	-4.01001	-0.1125	-9.36881	1.57197		-0.307525	-0.191966	0.014085	2.64816	5.57754	-0.009256	2.40892	-0.958339		-5.03102
BCAN_6316	Ba.Sq	F	64	2	Bladder, NOS	0	50	0.83582	4.66932	3.77044	3.64549	3.10312	3.84689	4.4161	1.5378	3.30269	0.5586	0.638658	2.40142	1.37378	-1.52734	-6.72625	-4.35882	-4.87303	-2.52975	-1.02597	-0.674995	-1.74678	-2.33356	-4.30235	1.52459	1.29528	0.65085	1.52061	1.82578	0.00437	0.66538	0.15591	0.902163	-0.844118	2.02063	0.807655	-0.123384	-3.45596	-2.13694	-4.19213	-1.55995	-2.14103	2.56922
BCAN_5466	Ba.Sq	F	75	1	Bladder, NOS	Not Applicable	51	-0.308	6.50355	5.20338	4.51953	3.0257	-3.79494	2.17243	4.02039	5.04877	1.5231	-0.796272	0.008729	-0.538189	-1.10255	0.978965	-1.42441	1.73446	0.197867	-0.211905	-0.577825	1.59656	0.192681	0.400388	0.612617	0.95035	1.02604	-1.63959	-1.40897	-1.26053	-1.80826	-0.40833	-1.73402	-1.38793	0.210852	1.68491	1.21089	2.15825	5.21042	3.82912	0.020167	1.48771	2.17941
BCAN_6028	Ba.Sq	M	61	1	Bladder, NOS	Not Applicable	52	0.28915	4.30673	3.91886	2.32698	0.103677	4.59985	2.64261	0.179859	4.47118	0.6351	-0.644415	-2.84199	-3.02901	3.72112	3.93635	2.4458	2.70916	2.44216	1.61166	0.278955	-0.603031	1.15228	0.152423	-0.499693	-2.236	-1.03433	-0.999485	-5.22171	-1.46905	0.65559	-2.12155	1.10019	-6.13571	-3.07352	1.10722	0.622217	0.74562	0.131561	-0.250476	0.7147	-0.344151	2.11672
BCAN_6754	Ba.Sq	M	72	2	Kidney, NOS	Not Applicable	53	0.77996	4.72427	5.46675	3.32569	-0.337957	3.80639	4.8087	2.25173	0.768589	1.76252	0.865085	-0.438368	1.03581	1.12526	0.439625	3.36133	3.24873	1.17763	1.23497	1.30079	-0.08802	-0.28179	0.677	-1.57892	-1.65117	-0.76462	0.348382	-6.72978	-0.19097	-0.08806	-0.82925	-0.397678	-1.35858	-3.92624	0.552985	0.197135	-0.864587	1.34511	-0.025575	0.707322	2.09264	-0.96943
BCAN_8561	Ba.Sq	F	85	1	Bladder, NOS	0	54	1.82711	3.09184	3.88981	3.43205	4.11564	1.94317	4.64049	1.47093	2.10007	1.20578	-0.216593	-1.15387	-1.29509	0.054779	-0.012995	-0.789745	0.04244	-0.615616	0.248405	0.102045	-0.594484	-1.03979	-1.69354	0.213273	0.01466	0.1107	-0.518747	0.577534	-0.31878	-0.23053	-0.40566	1.09715	-0.813022	-1.81603	2.01065	2.15806	4.32096	3.16645	1.32736	0.770554	1.26424	6.07947
BCAN_5382	Stroma.rich	M	50	1	Bladder, NOS	Not Applicable	55	0.74878	0.949929	3.40476	-5.99385	2.35073	-0.102073	3.63058	1.92699	3.13591	-1.0364	0.903887	1.62351	1.41258	0.756808	2.09716	0.28916	1.92595	1.64978	1.19775	1.18271	1.96751	2.24934	1.8551	-0.859823	-0.18713	0.93278	0.871476	-8.14819	-0.72033	-0.64881	-0.48847	-7.61699	-6.25483	-2.991	-2.0522	-0.744833	-1.24452	-0.04415	-0.934759	-2.15166	0.437188	-2.90241
BCAN_6985	Stroma.rich	M	64	1	Bladder, NOS	Not Applicable	56	1.01396	0.274424	1.4182	3.89232	2.13922	1.50097	1.76231	-0.125322		0.31513	2.53785	1.28287	4.64766	2.56601	1.80865	1.89384	0.28332	1.25942	1.25378	1.28587	0.137589	-0.120725	2.17323	-1.92035	-2.88648	-1.17006	2.98933	-4.01232	-1.97511	-1.41344	-1.16277	-4.21808	-1.93839	-2.11566	-4.60895	-0.930894	0.530948	0.125938	-0.491844	-1.14507	-0.971263	-1.08847
BCAN_7034	Stroma.rich	U	65	1	Bladder, NOS	Sarcomatoid	57	1.8394	-0.374729	1.66683	-1.0611	0.959975	-0.250628	0.845546	-1.33427		-3.38581	1.59049	-0.615039	0	2.67955	2.65475	0.24346	3.04568	2.66622	1.6823	1.45053	1.86612	2.18702	1.99408	-1.35169	-0.78151	-0.55385	2.30779	0.079897	-1.08101	-3.0211	-1.38704	-4.64943	-2.13679	-4.32461	-2.87036	0.030084	-0.227203	3.80834	-0.797079	-0.48895	2.14172	-2.7422
BCAN_7422	Stroma.rich	M	68	0	Ureter	Not Applicable	58	-2.00021	-7.56203	-7.54119	0	-3.11587	-4.37505	-2.42099	0.671083	1.60642	-7.47188	-0.174313	3.24028	0.485781	-1.54519	-6.21253	-0.75342	0.85294	-0.972962	0.019865	-0.174505	1.2076	1.27949	0.611986	2.1671	-3.18936	1.56942	0.882625	-5.77731	0.62089	-1.87794	-5.36304	-8.83107		-6.72865	-0.004885	-1.37395	1.20036	-1.90209	-4.01085	-3.17309	4.11619	-1.06587
BCAN_7567	Stroma.rich	F	70	2	Bladder, NOS	Squamous cell carcinoma	59	0.13073	-0.666847	-5.11107	1.36398	-1.65201	2.99679	-1.27906	0.399108	-0.847498	-4.7636	1.35731	3.17208	3.21	2.40649	2.52348	1.62452	2.35201	1.01893	1.10221	0.577225	1.55893	0.498014	0.488066	3.71764	0.88657	0.10898	0.817614	-2.69052	-1.9623	-0.78745	-2.93946	-7.55163	-4.77444	-5.86425	-5.55018	0.407983	-1.33963	-0.374723	-0.196035	-1.43423	0.553168	-0.0297
BCAN_8205	Stroma.rich	M	56	0	Bladder, NOS	Not Applicable	60	-1.29507	-2.80871	0.5085	2.66079	-4.8307	0.33303	-3.55086	-1.40875		-4.38333	-0.366287	1.07603	2.52806	2.05631	2.61878	0.68707	0.12571	-0.090147	0.251685	-0.350955	1.62895	-1.32168	-0.094076	3.75623	0.48597	-0.62294	0.035865	-6.03271	-4.44616	-1.09919	-2.26548	-5.91655	-5.72431	-4.81412	-5.72244	3.34793	-1.20704	-1.57252	0.584985	-0.673606	-0.44733	-3.59428
BCAN_8372	Stroma.rich	F	71	0	Kidney, NOS	Not Applicable	61	0.79871	-1.47703	1.77156	1.70941	3.74601	-3.09408	-0.35814	0.569844	-3.1996	-4.3381	2.08034	1.63358	1.08868	1.04414	-0.132175	5.23863	0.24242	0.050418	0.505185	0.841745	0.474304	-2.24998	2.32245	2.21842	-0.05515	0.02618	1.56385	-6.11301	-1.85718	-7.59734	-0.84871	-6.58181		-5.47939	-2.10231	0.460267	1.15744	-0.237786	-0.437065	-0.701442	0.539478	-2.25955
BCAN_8435	Stroma.rich	M	28	0	Iliac lymph node	Not Applicable	62	1.50473	0.283574	1.23929	-0.977547	-1.11985	-1.17795	2.74062	0.208138	0.411853	-1.6157	2.41933	5.18452	5.12124	-0.570103	-0.918165	1.93012	3.29657	0.386105	1.33956	2.1726	2.58439	1.99848	2.17757	2.19648	-0.64477	-0.43305	1.8502	-5.79434	-0.92238	-0.60201	-1.30521	-6.26314	-7.80787	-7.48264	-6.06903	1.19398	1.98656	3.46286	0.899145	-1.11973	0.909686	2.66646
BCAN_8685	Stroma.rich	M	76	3	Bladder, NOS	Not Applicable	63	1.36508	0.772745	-1.5907	-0.665436	-1.16013	-1.87696	0.876861	0.018973	3.23442	-6.074	2.49956	0.562721	-1.83375	2.16963	2.86652	0.51201	1.82979	1.82757	1.07049	2.18841	0.982325	1.61418	2.04342	-1.68295	-4.03497	-1.95892	2.04556	-5.18995	-1.89558	-4.45706	-3.00646	-5.39572	-5.20348	-4.2933	-4.11415	-0.10853	-0.901942	-2.46673	-0.747868	-0.622264	0.658461	-1.48849
BCAN_5007	Stroma.rich	M	64	2	Ureter	Plasmacytoid	64	0.17978	-3.71223	-3.31924	-3.98598	-2.52328	-4.32302	-1.9215	-1.64189	-3.81187	-6.53534	-0.285137	-0.538207	-2.04716	5.30666	5.49231	4.27616	-0.77593	2.85471	2.01729	1.05356	0.501443	1.19519	1.04793	-0.19591	-2.86986	-4.51715	-0.015161	-2.26585	-3.20013	-5.8173	-5.58665	-5.38673	-5.41689	-5.09166	-5.67805	-1.152	-4.06954	0.542259	1.81862	1.98746	0.696599	-0.53197
BCAN_5023	Stroma.rich	M	73	2	Bladder, NOS	Not Applicable	65	-0.07844		-2.29077	-0.934841	-0.927546	-6.80411	-1.81762	-1.45312	-3.97103	-0.23506	-0.12782	-1.43433	-1.62135	4.44268	4.91258	0.44612	0.2924	2.39705	2.18872	1.1529	-2.4126	0.796214	0.504854	-1.73358	-1.87645	-1.91077	-0.915399		-0.19986	-0.57436	0.19856	1.22419	-0.554274	-1.25082	-1.43121	-1.15915	-3.64373	-1.83929	-0.203315	-0.235831	-0.106416	-2.86105
BCAN_5062	Stroma.rich	M	68	1	Bladder, NOS	Micropapillary carcinoma	66	-0.35937	-0.376073	-1.36639	-0.564657	-1.2746	-2.52181	-1.25779	-0.630247	-1.56319	-4.4793	0.557549	1.1959	0.423915	1.50334	1.53364	1.33564	1.20971	1.10797	1.18078	1.00425	-0.004766	0.708353	0.55514	-1.64767	-1.54201	-1.95184	1.30175	2.40604	0.05896	-0.79101	-0.37644	-0.401081	-2.16821		-3.33626	1.14914	2.00357	1.39862	-1.30489	-0.550462	0.523813	-2.62314
BCAN_5080	Stroma.rich	M	60	1	Bladder, NOS	Micropapillary carcinoma	67	-1.7734		-5.41991	-5.50168	-2.45402	-4.40576	-1.58921	-0.174078		-8.88111	-1.08582	-3.20591		0.996658	1.07957	0.45781	2.4509	-0.124942	-0.198055	0.171715	0.965563	0.857195	-1.81692	5.88715	2.33896	0.95128	-1.72881	2.41275	-0.25783	0.26798	-1.42769	-8.12482	-0.970876	3.24322	0.124565	3.6177	4.96694	5.9231	2.20276	0.391136	0.979983	3.11332
BCAN_5132	Stroma.rich	M	76	0	Bladder, NOS	Not Applicable	68	-0.25556		-6.97482	-4.42513	-2.76101	-8.13061	-1.26966	-0.19466	-3.71257	-5.13835	1.06353	1.19937	0.325168	2.01683	2.25579	2.22838	3.10724	1.27136	0.817175	1.01577	0.5463	1.16305	-0.655637	0.903395	0.9333	0.97631	0.946226	3.16898	0.85134	-0.08656	0.97754	1.94139	2.64377	3.68065	-6.0262	-1.48566	2.28715	1.6068	0.005165	0.811127	0.611475	-4.18755
BCAN_5165	Stroma.rich	M	60	0	Bladder, NOS	Not Applicable	69	-0.20637	2.4666	1.6634	-2.05177	0.037695	-4.14575	2.07339	0.285404	-0.727712	0.841	-0.191931	2.47653	1.55638	2.86145	3.32706	1.8798	0.37248	1.08923	0.907095	0.394315	-0.375734	0.192762	0.341712	-1.25965	-0.81862	0.30398	-0.035832	2.63065	0.78337	1.34215	0.60597	0	-1.84867	-0.13303	0.565305	-2.14466	-1.89227	-2.08783	1.70769	0.164727	0.037366	3.14308
BCAN_5571	Stroma.rich	M	53	2	Bladder, NOS	Adenocarcinoma; Squamous cell carcinoma	70	-0.39649	-3.23317	1.87035	-2.42869	2.21746	-0.159235	-1.43579	1.26704	-0.866728	-0.73221	0.280011	-0.126491	-4.56144	2.86989	2.41887	3.44362	1.88288	1.19224	1.0776	0.689615	2.17478	0.134424	0.814541	2.77919	-0.40651	0.00067	0.026452	0.86372	-3.19358	-4.05148	-0.29901	-4.1234	-2.84371	-2.51848	-0.382405	0.918675	-0.62963	1.02797	0.687035	0.341925	0.238894	-0.713681
BCAN_5610	Stroma.rich	M	68	1	Bladder, NOS	Not Applicable	71	-0.12386		-3.38461	0.323427	-1.45669	-7.80718	-0.451468	0.436887	-3.38915	-0.10885	0.552629	0	-0.624427	2.27886	2.80653	2.22681	3.51068	1.57442	1.6222	0.799595	0.813141	2.45772	0.667787	-1.47362	-0.68704	-1.00582	-0.059079	-7.88752	0.98058	0.38429	0.99826	2.08663	2.55002	2.03151	0.720435	0.039401	-1.18738	-0.257405	-0.083775	-0.37641	0.797396	-1.20116
BCAN_5639	Stroma.rich	M	67	0	Urethra	Not Applicable	72	-0.14873	-6.61573	-3.64523	-1.28457	-1.00495	-3.10063	-0.648485	-0.154899	-0.551344	-2.05017	1.44501	0.645019	0.497167	3.09206	3.86768	0.48346	-0.46116	2.35822	1.66543	2.05864	1.57099	1.17117	4.14146	0.840618	-0.265	-0.74456	0.070607	-0.308834	-0.5232	-1.5523	-0.64846	-0.121721	4.4685	2.531	-0.493175	0	0.296785	-1.94317	-1.39514	0.410315	-0.122832	-2.09046
BCAN_5656	Stroma.rich	M	75	1	Bladder, NOS	Adenocarcinoma	73	0.05103	-0.31409	0.85196	-0.927362	-0.741918	1.5314	-2.72886	-0.886306		0.67707	0.432253	-1.43867	-2.94762	3.20957	2.69956	2.39251	-0.08668	1.45594	1.01947	0.744715	-0.346553	-0.084646	-0.719535	-1.05985	0.16635	-0.0391	-0.221206	2.84729	0.65661	0.7069	0.85555	1.55171	2.95357	3.6053	1.34034	-0.637429	-0.600771	-0.943169	0.560615	0.065931	-1.11076	0.181912
BCAN_5734	Stroma.rich	M	73	1	Bladder, NOS	Not Applicable	74	-1.78467	-5.44405	-1.73057	-2.69635	-0.30525	1.46868	0.897633	-0.342727	-3.86063	0.3422	-0.417962	1.39488	-0.237935	1.46473	1.74334	1.17518	0.16275	1.27658	0.644975	-0.237435	-1.30221	-0.062362	0.03906	3.32168	1.46628	1.02146	-0.724835	-3.86715	0.71237	0.3053	0.72953	2.8774	1.18415	-0.09603	1.80146	2.0387	0.11052	-0.506503	-0.528789	0.05899	-0.996019	-1.33562
BCAN_5753	Stroma.rich	M	76	1	Bladder, NOS	Micropapillary carcinoma	75	-1.05676	0.592193	-2.12226	-3.82072	-0.745936	-0.72863	2.46474	1.39011	-4.09523	-2.95141	0.281016	-0.003938	1.4639	0.49112	0.442665	0.76168	1.06632	1.16089	0.515105	0.306415	-0.407517	0.048159	-0.208712	5.5781	1.29559	1.87221	0.04057	2.19348	-0.25049	0.11505	-1.23376	-1.46621	2.35743	3.08953	-0.252665	1.71665	6.00176	1.63146	4.07968	0.63997	-0.186221	0.0297
BCAN_5759	Stroma.rich	M	54	0	Bladder, NOS	Not Applicable	76	-0.94685		-3.12143	-0.618249	0.51688	0.872523	-0.875701	-0.733588		-1.32211	-1.64533	-0.03297	-0.094461	-1.05063	-4.16474	-0.72914	-4.74448	-1.09949	-0.393045	0.359085	1.11429	-1.64652	-0.003888	0.278736	-0.37983	-1.26971	0.340184	0	-0.11756	-0.67196	-0.28693	1.12785	-1.2418	1.38459	-1.70151	1.0458	1.85278	0.687596	2.4779	-1.16837	1.5904	-0.111772
BCAN_5784	Stroma.rich	F	72	1	Bladder, NOS	Signet Ring; Nested	77	-0.22575		-8.64297	-5.72475	-3.97664	-2.51335	-1.14931	-0.447768		-7.10418	-0.28422	-2.01394	-5.20096	2.91182	3.90918	1.38069	3.44599	2.40662	1.57892	0.749195	-0.362856	1.12961	2.97868	4.54603	0.90744	0.47473	-0.930808	3.47461	-0.52435	0.37636	-0.26301	-1.71853	3.16808	1.25438	-2.66997	-2.1538	2.99824	0.104665	1.72845	0.264286	0.986397	1.93438
BCAN_5879	Stroma.rich	M	70	1	Mesentery	Not Applicable	78	-0.25303	-4.01751	-4.22085	-2.5431	-0.451038	-5.03214	1.89294	-1.48851		-3.03988	-0.177857	-0.66236	-0.626989	1.32191	2.40314	1.98007	1.82252	1.09015	1.48864	0.945385	2.31356	2.33552	-0.308143	0.831936	0.39772	-1.1388	0.302186	1.94461	1.1559	-0.04799	-0.15927	-1.0473	2.45448	0.947414	-0.417545	1.02785	3.40745	1.2546	0.102745	-0.260332	0.72444	1.52235
BCAN_5904	Stroma.rich	F	57	1	Bladder, NOS	Not Applicable	79	-0.31494	1.62065	2.16689	-1.46983	2.54909	1.83344	0.530345	-0.101268	-3.18106	0.69167	-0.266764	-3.00692	-3.0013	1.14125	1.41206	0.62878	3.47028	1.29484	0.950105	-0.023885	0.040337	1.13314	2.15322	-0.943605	-0.39104	0.2446	-1.19582	2.07546	0.17391	0.49668	0.92596	1.11856	2.00786	0.993112	2.94334	-0.188609	-0.775757	-0.634281	1.06059	-1.03082	0.683558	0.343959
BCAN_5926	Stroma.rich	M	62	0	Prostate, NOS	Not Applicable	80	0.33051	0.760994	1.1086	1.42767	0.473066	0.122406	-0.090784	0.101952	0.555785	-1.00889	0.799839	1.9281	2.29813	3.65661	3.33747	2.47694	0.88197	1.18446	1.27331	0.813215	-0.025511	0.012858	2.44617	1.7623	0.55075	0.32895	0.366658	3.42374	0.57069	1.0095	0.01752	3.37581	1.77742	0.438504	-0.987575	2.65999	4.01974	-0.11245	-1.36151	0.853579	-0.601969	-0.386978
BCAN_5943	Stroma.rich	M	66	1	Obturator lymph node	Clear cell features	81	0.12594	-7.32603	-4.89634	5.00704	-1.96216	-5.25376	-3.17417	-0.174073	-4.74261	-2.69788	1.50742	1.28451	1.59196	0.938998	-0.382005	3.85691	-1.16521	0.805917	0.682755	1.64048	0.488246	-1.00639	0.883518	-1.36766	-1.08318	-1.46238	0.877225	1.21434	-0.36903	-0.76423	-0.25751	0.13728	3.51031	1.98883	-0.765805	0.069263	1.5311	1.41888	-1.00626	-0.881881	-0.293033	-3.2176
BCAN_6064	Stroma.rich	M	32	0	Bladder, NOS	usual, clear cell, and lipoid variants	82	0.63579	3.33607	2.10769	3.36512	2.05395	1.2558	0.394293	0.162011	-2.30343	-2.36156	0.080347	0.005859	1.34393	2.42454	3.19286	1.65247	2.42524	2.17834	1.03136	1.45859	2.20919	2.82211	0.515342	0.004411	-0.54143	-0.877773	0.699732	1.52125	-1.38236	-1.41577	-1.40132	-3.59817	-0.886074	-1.37377	-1.59672	1.99387	-2.23917	0.150232	1.00194	0.495898	0.261623	-1.31898
BCAN_6287	Stroma.rich	F	69	1	Ureter	Not Applicable	83	-0.37323	-2.81321	-2.47412	2.22085	-1.58505	-0.272096	-1.60477	-1.25621		1.02265	0.448728	-1.22147	0.020351	0.543264	-0.526925	2.15102	2.74368	0.475293	1.01107	1.05757	0.814062	0.95887	1.0391	-2.15077	-0.31829	-1.11949	-0.643522	4.35441	1.77152	0.81442	1.57507	3.44631	-1.68257	3.46311	-0.522595	-0.476814	-0.739	1.16498	-1.67931	-0.427957	-0.308596	-2.34863
BCAN_6293	Stroma.rich	M	49	0	Bladder, NOS	Adenocarcinoma	84	0.8299	-4.91252	3.97754	4.98825	3.05703	3.25557	1.79419	0.23229	-4.43246	-0.01126	0.87415	-2.15879	-3.08278	1.63241	2.31812	2.44008	3.47262	2.92183	2.07463	1.04397	1.20278	2.82817	2.89288	0.892456	0.09313	-0.15406	-0.951525	-4.64543	-1.18441	-3.0955	0.10708	-1.70615	-2.81231	-1.8296	-0.309955	1.26694	2.55304	-0.078331	-0.336624	0.865676	0.924007	-1.90744
BCAN_6350	Stroma.rich	M	60	0	Bladder, NOS	0	85	0.49469	-7.69868	-2.3667	-3.92	-0.779374	-2.04271	1.18889	-0.522164	-5.18691	-3.06488	0.087635	-1.77574	-0.898636	2.02139	2.65773	1.98449	0.79999	0.855538	0.975805	1.21139	-0.499202	0.134264	0.908699	3.43597	-0.03484	0.55539	1.48763	4.32306	0.996	-0.23482	0.32857	0.027068	-0.207596	1.46699	-2.4802	-1.52704	3.66655	4.27872	1.89962	0.843741	-0.62186	0.066022
BCAN_6358	Stroma.rich	F	63	3	Peritoneum, NOS	Not Applicable	86	0.32628	-2.51333	-3.31629	-1.53882	-1.01505	1.11289	-1.4197	-0.625515		-0.67034	0.395634	-0.94162	1.07076	3.38029	4.3876	3.68503	2.16813	3.03897	1.84899	0.922255	2.53991	0.690169	2.51254	1.04286	2.39006	0.01019	-0.123197	-2.31659	0.86443	0.49763	1.2624	2.11154	6.38595	0.362121	-0.291275	0.318939	2.43065	2.0118	-0.035565	1.02459	1.41489	2.26349
BCAN_6658	Stroma.rich	F	57	1	Lymph node, NOS	Not Applicable	87	1.81343	-2.09234	-1.46551	-4.60657	3.01946	2.1396	1.74331	-2.55198	-1.8475	-0.93252	-0.026315	-1.2519	-0.995316	-1.81049	-1.5897	-0.05684	2.11566	0.1923	0.849625	0.484015	0.710931	1.86501	1.87816	0.315953	0.81362	0.94036	-0.002289	-5.76091	0.60153	-2.531	-0.29466	-3.10042	-4.51395	0.111122	-2.38455	-1.03562	-1.5202	4.40318	2.62482	-0.484268	1.06151	-5.32248
BCAN_6808	Stroma.rich	M	66	1	Bladder, NOS	Not Applicable	88	-0.05504	-0.885256	1.97926	5.83196	-0.860311	1.51604	-0.828391	-0.27124		-0.16222	1.81702	2.87081	3.70774	-0.728837	-0.195855	-1.44367	-5.0191	-1.63714	-0.189825	-0.023005	-0.722927	1.44031	0.562802	0.021192	-1.22926	-1.4361	0.910341	-0.236993	-0.2354	0.05717	-0.24961	0.566733	1.33615	-1.1323	0.814515	1.96758	3.12686	2.26542	1.92095	0.101327	0.583258	-2.45678
BCAN_6890	Stroma.rich	M	55	1	Bladder, NOS	Mucinous Differentiation; Signet Ring	89	-0.18191		-1.96353	-6.38516	1.58434	-1.35064	0.512208	-0.423683	3.15854	-1.35378	-0.007096	-0.819202	-2.16093	2.43795	1.97616	2.45429	0.83379	1.56226	1.09499	0.746285	-0.367222	0.961604	-1.60086	2.42898	0.26618	-0.02831	0.387719	3.02893	-0.76148	0.43534	-0.19552	-1.26683	1.46005	-1.69642	-0.930025	-1.55118	-1.02578	0.943054	1.56174	-0.443433	0.28292	1.75067
BCAN_6892	Stroma.rich	M	75	1	Bladder, NOS	Squamous cell carcinoma	90	-0.63094	-1.93004	3.06179	-2.64515	1.6225	-0.859077	3.03643	-0.90041	3.93129	-1.05273	-0.433636	2.4854	-1.58321	-0.837597	0.839305	-1.16345	2.0751	0.495183	0.164355	0.182705	1.57973	1.6548	0.394894	-1.21001	-0.01466	-0.50723	-0.25166	-5.26134	-0.98673	0.33114	0.40854	-4.3151	-2.95294	-1.51224	0.934285	0.364412	1.09484	-1.38612	2.26145	0.590804	1.93172	1.17709
BCAN_6972	Stroma.rich	M	71	0	Bladder, NOS	Not Applicable	91	-1.13714	-4.30309		0		-4.55275	-2.15123	0.312805	0.280323		-0.598933			2.06912	2.25197	-0.09631	0.11749	0.480588	0.259535	-0.368805	1.00868	-0.92206	-0.016381	0.78081	-1.18532	-1.37538	-1.4714	-4.63309	-1.93106	-0.19261	-1.26664	-5.10188			-1.58586	-0.229732	-0.39238	-0.172901	-0.446727	0.878019	-0.855063	-2.19466
BCAN_6992	Stroma.rich	M	56	1	Bladder, NOS	Micropapillary carcinoma	92	0.93004	-5.70272	-6.62667	0	-3.18685		0.149577	-1.40875	1.14748	-7.2578	0.936899	-0.080101	-0.895155	4.24524	5.01412	2.15075	2.22709	2.85679	2.1046	2.02562	1.24648	2.20561	0.819208	-0.033854	-3.45819	-3.16465	0.155774	-7.03271	-1.48038	-4.76216	-3.27782	-2.91655	-6.72432	-2.6442	-5.72245	-1.30743	-2.28951	-1.1131	0.007095	0.243926	0.33027	-0.950432
BCAN_7029	Stroma.rich	F	60	0	Bladder, NOS	Not Applicable	93	-0.34287	-0.293152	3.95392	-2.89821	1.90362	-6.6359	-1.42703	1.26528	4.04266	-0.80518	0.125273	2.43431	1.60575	1.65753	1.39122	2.31292	2.09651	0.425634	0.404195	0.419665	0.709799	1.05368	-1.22506	1.06689	0.54309	-1.03301	-0.321889	-6.71624	-2.73737	-0.148	-0.85398	-2.66147	0.066184	0.685571	0.460285	-0.31288	0.297061	-1.67109	-0.164885	1.22783	-0.130858	1.62908
BCAN_7338	Stroma.rich	M	74	1	Bladder, NOS, Abdomen, NOS, Bladder NOS	Not Applicable	94	0.14825		-7.45725	-4.53903	-2.79093	-2.29111		-2.74748		-4.50343	0.55801	-1.43591		5.51552	5.85783	3.19344	0.35432	2.62565	2.59301	0.927185	-0.012083	1.825	-0.304081	-0.542513	0.30585	-2.03107	0.907932	1.40729	-1.14489	-1.85804	-1.5835	-0.886051	-1.37079	-0.11724	-1.35336	-1.12009	0.354687	-0.773758	1.92634	1.35378	0.172113	-1.44759
BCAN_7417	Stroma.rich	M	56	2	Bladder, NOS	0	95	-0.17161	-4.13814	-3.44542	-0.699216	-1.5657	-0.995494	-0.308213	-0.03682	-3.87666	-0.75934	-0.219861	-2.75499	1.36379	1.74171	2.53475	2.3018	2.82469	1.53511	1.03531	0.144615	0.659051	1.30178	1.19454	1.72537	1.30009	-0.13567	-1.74086	1.27602	0.287	0.24573	0.0592	1.35584	2.91458	1.28234	3.52488	-0.92728	-0.227433	0.12955	-0.860202	-0.015927	0.235884	-0.596754
BCAN_7651	Stroma.rich	M	72	1	Bladder, NOS, Kidney, NOS	0	96	-0.42125		-5.44522	-2.26397	-2.80126	-4.92294	-0.061986	-3.37931		-1.06513	0.663153	1.18381	1.80414	0.41045	-0.645255	3.95095	1.38853	-0.745204	0.353555	0.334855	0.716497	-0.417774	0.198395	-0.004411	-0.22184	-1.26906	-0.034232	-0.511417	-0.63536	0.15806	0.09933	0.398293	1.85664	-0.910215	-0.335455	-1.01495	1.60667	-0.958122	0.670075	-2.81409	-1.22525	1.64461
BCAN_7711	Stroma.rich	M	54	1	Bladder, NOS	Not Applicable	97	0.36176	-2.15516	-1.88989	3.06758	-1.02011	-1.7802	-0.102834	-1.18311		-0.49819	-0.431888	-0.278962	-2.12895	3.10984	3.87156	0.50862	0.64393	1.18107	1.68444	1.23751	1.03399	1.56691	-0.112371		-0.45569	-0.51488	0.378454	3.16829	0.97806	-0.89909	-0.01752	1.35833	1.04386	3.15147	-0.980235	-0.666757	-3.15133	0.068144	-0.331212	-1.20286	-0.029055	-0.14626
BCAN_7976	Stroma.rich	M	61	0	Bladder, NOS	Not Applicable	98	0.25039	-1.59909	2.16096	-2.80732	0.681045	-3.30852	-2.9659	-0.949316		-0.45152	0.071831	0.275381	-3.35459	4.05171	4.72373	2.59327	-0.65676	2.33786	1.64854	1.15353	0.705913	0.887767	0.32096	-1.39642	0.45095	-0.34173	-0.424768	-4.44775	0.51094	-0.23338	0.80161	1.1242	2.43826	-0.67117	1.22056	-1.16993	-0.917535	-0.324598	-0.145915	0.243928	-0.254689	-0.839399
BCAN_8026	Stroma.rich	M	59	0	Bladder, NOS	Not Applicable	99	0.09732	3.61094	1.16363	2.83413	-0.503378	0.933324	-0.953925	2.70603	0.105664	0.13395	0.571905	0.724829	0.306481	2.5248	2.06616	3.05845	-0.14464	1.14547	0.266065	0.750125	0.331518	0.903281	-0.278503	-1.06628	0.77074	-0.921533	0.7519	2.44464	0.20704	0.31656	1.29414	1.66942	2.66979	3.29108	-0.739455	0.967583	-1.152	-0.627668	0.730575	-0.384103	-0.795257	2.74289
BCAN_8250	Stroma.rich	M	57	0	Bladder, NOS	Not Applicable	100	-0.02828	-1.18298	-0.60592	0.563358	-0.236971	-0.221142	-2.27906			-3.0474	0.595174	-3.89576	-1.49782	3.2083	2.79564	3.10487	2.66722	3.25459	1.51144	1.12329	-0.967141	1.82459	0.730269	-2.93197	-2.79856	-2.0267	-0.01426	-4.17594	-2.00443	-2.95984	-2.96331	-2.2297	-1.20458	-5.12729	-2.28071	-2.35755	-4.10516	-2.30072	0.520605	-0.986767	-0.982884	-3.32248
BCAN_8271	Stroma.rich	M	72	0	Bladder, NOS	Not Applicable	101	-0.48244	0.858316	2.54848	1.6928	0.970265	-0.059985	0.366627	0.043074	-0.059801	-0.00682	-0.939057	3.56759	1.45981	1.50341	2.28375	1.2457	1.41333	-1.55287	0.146105	-0.203895	-0.594482	-0.847145	-0.853999	1.06518	-0.06601	-0.30564	0.095367	-6.97321	-0.9382	0.14979	0.10609	-0.386726	-3.84924	-2.09166	2.32811	1.43015	0.326393	-0.705667	-1.99835	0.385892	-0.025261	1.80507
BCAN_8313	Stroma.rich	M	41	1	Kidney, NOS	Micropapillary carcinoma	102	0.36462	2.91764	3.43384	-2.79029	1.9487	1.78343	1.64163	0.513654	2.3006	-0.46866	1.08936	0.8506	-0.197716	-0.587462	-3.96314	4.61172	2.92203	0.395898	0.615495	1.30363	0.992885	0.176219	0.624048	1.82756	-0.55736	-0.06617	0.342426	-3.87584	-1.4192	-0.49723	-0.95539	-1.18545	-0.066184	-0.303622	0.159315	1.14419	-0.039527	1.88691	0.247975	-0.069994	0.454725	1.82562
BCAN_8390	Stroma.rich	M	49	0	Renal Pelvis	Not Applicable	103	0.35253	-1.30404	-2.39495	-1.33708	-2.33887	-0.905024	-2.29606	-1.05442	-0.501935	-0.27379	1.25624	0.508699	-0.907142	0.967758	0.714195	2.55556	2.40674	1.97918	1.15146	1.20162	-0.306076	0.591477	0.675292	0.331126	0.36933	-0.59054	0.483303	0.604554	-0.00437	-0.80516	1.63832	1.19386	0.271634	3.5251	0.852565	1.02754	2.11487	0.732898	-1.05099	0.12747	0.099645	-1.05938
BCAN_8528	Stroma.rich	M	50	0	Bladder, NOS	Not Applicable	104	-0.83362	0.610103	1.09334	-0.74739	-0.296441	2.3448	-0.958496	-0.157422		0.46095	-0.168694	-1.73567	-2.42518	3.36856	4.11874	1.63544	1.3007	1.31703	1.28388	-0.213225	-0.692874	0.525252	-1.07157	-1.85934	-2.13754	-0.84787	-1.63906	-0.528405	0.68944	0.79498	1.37486	1.35665	2.4902	-2.01026	1.06838	0.107398	1.68857	-0.420732	0.706355	0.407793	0.947733	-2.92792
BCAN_8598	Stroma.rich	M	78	1	Bladder, NOS	Plasmacytoid	105	-0.04388	-2.52476	0	0	-0.35448	-2.63485	1.40649	0.891907	-5.22804	-2.54211	1.47164	3.00679	3.95242	1.85798	1.45297	1.67648	-3.28045	0.582278	0.964675	0.998925	0.959746	-0.693457	-0.980425	4.68042	3.1063	0.32219	1.72345	4.62218	0.77453	-0.71214	-0.90201	2.23915	3.43819	3.35015	-0.450355	-0.650632	-0.962144	1.15163	-1.0866	-0.864809	-1.36343	-3.70302
BCAN_8707	Stroma.rich	F	74	0	Bladder, NOS	Micropapillary carcinoma	106	0.29743		-4.20739	-2.92144	-1.70385	-3.22991	2.78458	-0.129888	0.159556	-4.27702	2.46427	3.15744	4.13217	0.609268	0.159845	-0.927483	-0.04317	-0.737549	0.289255	0.897035	-0.466439	-0.317449	0.026354	1.92308	1.26943	-0.18238	2.65637		0.14692	-0.06826	-0.07446	-0.91231	1.56227	1.6066	-3.42448	-1.40939	5.45586	0.149943	-0.147215	-0.508092	0.080755	-2.37432
BCAN_8726	Stroma.rich	M	61	0	Bladder, NOS	Micropapillary carcinoma	107	0.25148	0.755042	3.28852	3.88975	0.552364	0.533138	2.31137	-1.07007	-0.064419	-0.66578	-0.145309	-0.051278	-2.01591	3.73008	4.37347	2.40386	0.20126	1.99735	1.2638	0.546635	0.396713	0.712138	0.720179	1.1349	0.23706	0.02867	-0.595546	0.526519	-0.85234	-0.82333	-0.40123	-1.38522	0.163802	-0.71802	-0.274245	-1.29068	-2.84565	-0.581774	-0.064805	-0.611773	0.364101	2.16585
BCAN_9984	Stroma.rich	M	67	3	Rib, sternum, clavicle and associated joints	Not Applicable	110	-0.55218	-1.30758	-1.0109	-2.76617	0	-1.09291	0.486942	-1.62729	-1.18584	-0.64251	0.12394	-2.97106	-1.93569	0.542307	1.37372	-1.32328	1.21537	2.39002	0.672635	1.51134	1.80555	1.25948	2.11836	0.765311	0.71852	-0.38929	-1.33349	1.34037	-0.33212	-0.25715	-0.11261	-1.8676	0.44626	2.15789	0.236345	1.40845	0.609608	3.76693	-0.811605	0.015927	1.05729	-2.98275
BCAN_5037	Stroma.rich	M	60	1	Bladder, NOS	Extending into prostatic stroma nad perivesicular adipose tissue	111	-0.15665	-5.33389	-3.17984	-1.77258	-2.00245	0.593042	-0.959639	-1.45496	-3.33544	0.33985	-0.288692	0.042573	-1.24879	2.76085	3.26322	3.14713	2.01742	0.996277	1.24178	0.665445	-0.253445	0.549646	1.0683	-1.09798	-0.22967	-0.826581	-0.601735	2.45159	0.5998	0.59494	0.98783	3.60766	-0.854046	3.94511	2.22507	1.7091	-0.838216	2.65428	-1.99836	1.06961	-0.011389	0.474982
BCAN_5814	Stroma.rich	F	67	1	Bladder, NOS	Clear cell and nested features	112	-0.15387	-0.674367	-3.50603	2.2823	-1.88416	5.55198	-2.4372	0.062459		1.31597	0.002623	-1.35347	-2.24093	2.60252	2.35041	1.31725	1.00326	1.44455	0.448855	0.218145	-1.74678	-0.065071	-1.07996	-1.18323	0.99182	-0.11876	-0.619867	2.95977	1.56836	1.27433	1.7982	3.66029	5.37627	3.67456	2.10946	-0.608811	-3.94138	-2.13694	2.71677	0.793684	-0.556069	-0.393167
BCAN_5976	Stroma.rich	M	77	1	Lung, NOS, Bladder, NOS	Not Applicable	113	0.20966	2.47017	-0.37081	5.21564	-0.840762	-2.66287	-3.84632	-0.616743	-0.829797	0.2541	0.216947	-0.655663	-3.65004	3.35007	3.26502	3.31473	-1.76091	2.51772	0.359605	0.301705	0.353123	-0.880173	4.00496	-0.592345	0.73551	-0.930999	-0.815986	4.1328	0.95535	-0.10342	0.05239	1.40516	3.70529	0.212344	1.47528	0.245111	0	-1.28302	0.321595	1.18294	0.697783	-2.56781
BCAN_6037	Stroma.rich	M	61	1	Bladder, NOS	Not Applicable	114	1.05085	-1.17338	-2.11356	0.995806	-1.1389	3.96824	-0.717036	1.153		1.22168	-2.31674	-2.01181		1.33682	2.4038	0.92875	1.47162	-0.763286	-0.449815	-0.973725	-0.142087	-0.487862	-1.99722	-0.282492	0.92649	0.39881	-2.1112	-0.176521	-0.08616	0.2876	1.4838	0.883063	1.4099	-0.105835	4.0545	-1.21057	-0.899287	-1.15374	-2.56507	-0.424748	-1.8359	1.44899
BCAN_6848	Stroma.rich	M	85	1	Bladder, NOS	Not Applicable	115	0.67898	-5.68439	-5.87137	-4.27508	-1.03102	-4.93405	-2.0731	-0.532438	-4.10097	1.16106	-0.717194	-1.70006	-2.75129	0.982198	1.50907	0.31276	1.78307	0.498827	-0.074205	-0.119205	-0.684562	-0.602916	-0.051902	-0.378093	1.31653	0.72233	-1.68277	1.21924	1.32316	-0.31013	1.1284	2.53988	4.02399	1.66363	1.66074	2.10322	3.111	-2.23227	1.65409	-0.503276	-1.6514	-5.57596
BCAN_7330	Stroma.rich	M	73	0	Bladder, NOS	Not Applicable	116	-0.50861	1.76279	0.09014	-2.38522	0.994115	-6.47629	-1.90484	-0.610732	2.09825	-0.70668	-0.986417	-2.52155	-0.791028	0.829328	1.92918	-0.27462	2.22336	0.967337	0.224875	-0.442955	0.915215	0.793845	1.21659	3.1178	2.33831	0.63136	-0.909511	4.04839	0.66776	0.77042	2.65122	1.94468	3.75699	3.36932	2.29216	1.3703	-1.25703	0.761546	0.136085	1.18714	0.806364	0.308067
BCAN_7356	Stroma.rich	M	66	1	Bladder, NOS	Not Applicable	117	-0.64137	-1.08861	-3.08706	0.57565	-0.353355	1.14512	-0.991892	-1.0342	-2.03427	1.73435	0.628048	-1.79302	-0.23002	-0.562382	-4.82243	2.96999	2.35407	0.800717	0.234065	0.701325	1.10913	2.01969	1.36535	-0.381776	0.03908	0.18139	-0.32365	3.37375	1.63511	1.30044	2.19465	4.01305	-0.730839	1.77105	-0.117335	3.07366	0.964408	1.53241	2.22526	-0.404861	0.052742	1.00733
BCAN_8664	Stroma.rich	M	72	0	Bladder, NOS	Not Applicable	118	-0.13359	-2.40875	-1.40987	2.81705	-0.317574	-1.72768	-2.93497	-0.792858		-0.8277	-0.382666	-1.78613		4.97037	4.98752	2.95707	-0.05529	2.02485	1.66345	0.853645	0.820554	0.762356	-0.849024	-1.58789	-0.10965	-0.48797	-0.613589	1.15304	1.071	0.72383	0.81374	-1.06799	1.30645	0.370611	0.076675	-0.87596	-1.083	-0.278563	0.542765	1.20532	-0.501291	-0.656466
BCAN_5981	LumP	M	57	3	Kidney, NOS	Squamous cell differentiation	119	0.4965	3.27443	4.50784	-0.813965	0.279538	5.13669	0.23133	-2.18115	-3.30674	2.41205	-1.186	-0.852499	-1.42655	-0.816828	-0.667775	-0.03417	-2.60708	-1.15801	-0.113965	-0.759265	-3.01135	-1.21962	-1.12951	-1.27574	-1.95524	0.60152	-1.79543	-5.80511	0.27463	1.64756	1.23248	1.31293	0.536192	-3.84956	0.967995	-0.5944	1.93278	-1.023	1.6922	-0.294008	-0.219735	2.06794
BCAN_6002	LumP	M	63	0	Bladder, NOS	papillary urothelial carcinoma	120	0.16749	-7.09079	1.368	-3.68148	2.47123	-2.34045	0.84243	-0.548891	0.446823	0.53404	-0.664163	1.3471	-0.835765	1.61354	1.42009	0.83272	-1.92997	0.815647	0.027335	-0.243955	0.298983	-0.085266	0.165549	-0.068287	0.67848	-0.69159	-0.558658	-2.77693	0.44499	1.35227	0.81921	-2.64165	-0.621116	0.331784	3.58311	-2.01743	-3.18008	-1.15324	-0.37795	-0.231605	-0.835402	-3.39739
BCAN_6225	LumP	M	75	2	Bladder, NOS	Not Applicable	121	-0.83332	3.74732	0.9807	2.22016	2.74954	3.8663	2.55591	0.403573	0.637523	1.90297	0.893197	4.10236	1.45774	0.25899	0.122805	-1.69842	-0.50997	-1.54341	-0.610115	-0.497555	-0.89151	0.010643	-1.45714	-0.261397	-0.68899	-0.57025	1.16757	2.79904	1.67944	2.45981	1.59972	2.29284	0.892785	-0.432045	0.159615	1.6645	-1.20511	0.833802	0.415245	2.39062	-0.362933	1.81204
BCAN_7973	LumP	M	61	1	Connective tissue, NOS	Non invasive papillary	122	0.57268	2.54708	1.03035	0.253865	2.58474	1.22675	-1.83711	0.400158	-4.86498	0.98757	-0.542606	-3.91324	-5.10027	-1.561	-4.28073	2.4442	1.06829	0.01809	-0.108825	-0.010765	1.56381	0.517597	0.823204	-1.94946	-0.07266	0.32116	-1.13128	-2.8715	0.68263	0.80303	0.84279	1.4428	2.57629	2.10552	2.58035	-0.790072	-0.952723	0.074112	-1.88154	-0.065654	0.75452	-3.01804
BCAN_7988	LumP	M	66	2	Bladder, NOS	Not Applicable	123	-0.31106	1.43381	0.59736	0.594501	0.492842	4.52542	0.924691	0.137192	-2.96568	1.81121	-1.16686	-1.10705	-3.20096	0.111902	-0.129885	-1.33054	1.49287	0.525818	0.011175	-0.454515	-1.59989	-0.583095	0.438056	1.07913	0.03213	0.38909	-1.08513	-3.87909	0.58193	1.29301	1.30911	2.09506	-0.476909	1.88382	1.20596	2.35716	-2.90142	-3.4189	1.28801	-1.36798	-1.5161	3.58171
BCAN_8419	LumP	M	59	2	Bladder, NOS	0	124	-0.91767	-1.39194	-0.00714	0.078093	1.70294	0.059985	-2.3236	-0.988845	-1.89204	1.36341	-0.615181	-0.103802	1.10971	0.240214	-0.520195	-1.64922	1.26236	0.189578	-0.170285	-0.479935	-1.33361	-1.39928	1.04829	-0.97652	-0.29291	0.78119	-0.544233	4.03869	1.54233	1.66087	1.36867	1.42817	3.04431	3.88268	2.50616	-1.62449	-2.49763	-1.34527	-0.204055	0.161332	-1.24982	0.91308
BCAN_8857	LumP	F	66	0	Retroperitoneal lymph node	Not Applicable	125	-0.88114	1.21914	-1.68441	-2.74856	1.70861	-4.87249	-2.24857	-0.66589	-4.62437	-0.00132	-0.738093	-0.424704	-0.336092	0.715928	-1.18927	2.93939	1.17016	-0.424107	-0.460345	0.034195	0.02152	-1.0194	1.31414	-2.38692	-1.46632	0.57917	-1.69803	3.62775	1.01456	0.36859	0.52972	2.57556	4.02633	3.04128	3.39485	-1.8125	-2.56011	-0.907671	2.57069	-0.261141	-1.1748	-0.639924
BCAN_6500	LumP	M	77	1	Bladder, NOS	0	126	-2.42311	-1.46568	-2.03599	-2.64133	0.450726	-2.71534	0.856104	-2.17171		-0.18787	-0.276091	-0.608596	-0.532579	-1.64075	-2.83235	-3.60467	-0.94995	-1.92992	-1.67916	-1.6318		-1.66961	-0.442003	0.840618	0.35027	-1.10211	-2.37095	1.35407	0.91328	0.49478	0.35242	1.39374	2.46303	2.1955	2.13909		-2.13993		0.018715	-1.6065		1.22771
BCAN_6804	LumP	M	69	0	Bladder, NOS	Micropapillary carcinoma	127	-0.3096	-1.32845	-3.6089	-0.862743	-1.14379	-6.46513	-1.74168	-0.636096	-2.31013	2.3888	-0.233325	-1.82233	-2.54541	1.25461	0.748465	-0.35071	-0.52981	-0.274574	-0.407695	-0.264545	0.230156	-0.536757	-0.304268	-1.4686	-0.23212	-0.37016	-0.650421	4.37526	1.72905	1.39043	0.70911	3.63836	1.60314	3.15828	2.24139	1.26728	-3.71979	1.37415	-1.98565	-1.44939	-1.18248	0.620883
BCAN_7386	LumP	F	75	2	Bladder, NOS	Not Applicable	128	-2.95124	-1.75958	-1.28128	5.15126	0.375958	2.38093	3.66346	-0.669208	-1.46723	0.81073	-2.08345			-2.95661	-2.5818	-4.77459	-0.55034	-0.276484	-1.53621	-1.82837	-1.20836	-2.08465	-0.594005	1.57758	1.52489	0.35857	-3.37095	4.21788	1.70709	0.04867	0.82239	2.53643	0.461536	4.08667	3.35695	2.73697	-0.332573	-0.461019	-2.95327	-0.491018	0.397387	3.29141
BCAN_8881	LumP	M	77	1	Bladder, NOS	Not Applicable	129	0.87157	-4.68914	-4.19805	-2.61632	1.85293	-3.82332	-0.36736	-1.5207	-2.69069	2.17761	-2.08452	-4.73895	-3.92597	0.191803	0.096485	-1.85851	-2.6691	-1.13844	-0.403405	-0.874235	-0.324904	-0.777594	-0.402431	-2.77516	-0.16463	-0.19747	-2.0639	4.10067	1.48097	1.1935	1.07329	2.33117	-0.748131	1.11167	1.86309	-3.20074	-3.94835	-2.14391	-2.97028	-2.09299	-1.82607	0.19188
BCAN_5172	LumP	M	74	0	Bladder, NOS	Not Applicable	130	-0.57086	-0.28474	-2.97614	-0.567563	0.08831	-3.04056	-0.759333	-0.210046	-4.85134	1.50735	1.04024	3.10433	2.48324	-4.18882	-7.48947	-6.69928	-6.77316	-2.81154	-1.02633	-0.201645	-1.76935	-3.05372	-4.41108	-2.61388	-0.2183	-0.01931	1.30863	4.43784	1.61107	1.43687	1.97722	2.36961	1.79311	3.43825	2.97424	-1.77642	-2.78708	-1.49721	-0.929294	-1.11614	-1.8168	3.11455
BCAN_5192	LumP	M	68	1	Middle lobe, lung	Not Applicable	131	0.31014	-6.67327	-3.89186	-2.04157	1.64583	-6.92293	-1.71406	-0.379303		0.69744	0.030886	-0.757844	-1.15522	-1.36647	-4.34333	-1.18777	-4.71212	-1.49366	-0.146515	-0.326875	-1.72407	-4.8772	-2.6496	0.410629	-0.39049	-0.71789	-0.186231	-7.00327	1.13403	1.36766	1.49385	1.58863	-0.262415	-0.562289	1.76164	-0.792557	-0.888093		-1.41836	0.273373	-1.64028	-2.97988
BCAN_5366	LumP	M	63	1	Bladder, NOS	0	132	-0.72108	0.309023	-1.38963	1.02439	2.31081	3.76928	-1.31382	-1.17171		1.07376	-2.08345	-4.25245	-4.43947	-1.09323	-1.06974	-2.8677	-8.82646	-3.34496	-0.952935	-1.4505	-1.83841	-2.99154	-5.08586	-1.48131	-0.01658	0.72977	-2.27784	3.62808	1.74585	1.21185	2.04865	3.47835	3.50538	3.60216	2.68018		-3.46186		-1.23417	-2.34346	-3.33958	-3.09421
BCAN_5399	LumP	F	56	0	Bladder, NOS	0	133	-2.4086		-6.72183	-2.31818	1.30584	-4.61458	-3.21306	-0.655911	-4.36646	0.49973	-1.24572	-2.41472	-1.14231	0.603555	-5.8526	0.84187	-7.40377	-3.9547	-1.93439	-2.48789	-3.80804	-5.15381	-2.07821	1.04091	1.17981	0.65073	-1.35265	4.50353	1.44452	1.59307	2.02208	1.43123	1.87849	2.19295	-0.518395	1.8514	-0.980274	-2.81969	-0.039875	0.432865	-1.91689	1.28784
BCAN_5479	LumP	M	60	1	Bladder, NOS	papillary urothelial carcinoma	134	-1.19974	-1.1698	-2.50696	5.68203	-0.183317	-1.08132	-1.06446	0.300045	-2.4809	1.1058	-1.54458	-2.15065	-2.03811	-0.22878	-3.07174	-3.71788	-2.75267	-2.12257	-1.28338	-1.87471	-0.996472	-2.00522	0.070392	-3.30234	0.56132	-0.26932	-0.232627	4.01423	1.44144	1.45987	1.82575	4.09428	2.8926	4.68556	1.4949	1.77458	-1.25314	-1.93412	-0.288869	-0.357136	-1.61628	2.26908
BCAN_5913	LumP	F	66	2	Bladder, NOS	0	135	-0.07385	0	1.62365	2.55967	1.48233	5.05561	2.54851	-1.3625	0.248877	1.58806	-0.041574	-1.44324	-1.30833	-3.11213	-3.44816	-5.11738	-0.02573	-1.51191	-0.570565	-1.3217	-2.25159	-5.18232	-1.27665	-1.15753	0.73412	0.12317	-0.945072	0.142822	1.51498	1.00047	1.45461	2.07143	2.50859	2.38322	2.02239	-1.32007	1.74823	-1.8482	0.230185	-1.53425	-0.945402	-0.477646
BCAN_6260	LumP	M	77	0	Ureter	Micropapillary carcinoma	136	0.40232	-5.48275	-2.91366	-3.65841	2.99659	-7.31738	-2.91586	-0.250185		0.93817	-0.161923	0.111295		-0.905311	-3.22628	0.12122	-3.64714	-0.531963	-0.573495	-0.320415	-0.603944	-3.27165	-2.19604	-0.661885	-0.1468	0.19171	-0.115011	2.73929	1.66593	0.56865	0.45083	2.32208	2.5748	1.0107	2.69474	-3.99436	-0.883987		-0.648417	-0.749101	-0.449762	-1.25884
BCAN_6380	LumP	M	70	1	Bladder, NOS	Not Applicable	137	-1.59285	-3.38179	-3.53323	7.32556	-0.743832	-6.91535	-2.51383	0.409636	-4.49732	0.63071	-1.45057	-2.00125	-2.99563	-0.677702	-2.54383	-4.53167	-5.00411	-3.67051	-1.35214	-1.97968	-0.569652	-2.34606	0.184785	-0.189474	1.6806	0.81231	-0.207565	3.31578	2.24296	1.65521	1.86054	2.83529	3.41263	3.32924	0.787945	2.24056	-0.913678	-1.62861	1.25676	1.90085	-1.51722	0.60261
BCAN_6382	LumP	M	28	1	Bladder, NOS	Not Applicable	138	0.34951	1.38679	0.91723	0.375146	2.00509	-2.02346	2.18541	0.664558	-4.43832	0.83823	-1.39157	-3.48657	-3.08863	-2.69209	-3.29218	-5.42376	-9.06058	-3.39852	-1.58645	-2.34408	-3.87989	-3.22566	-4.31998	-0.6159	0.31185	0.82173	-1.46757	0.107707	1.14572	0.76432	1.40974	2.7196	3.65178	3.98234	1.18495	-2.94837	-1.60852		-2.40241	-1.16255	-0.766346	-0.389737
BCAN_6997	LumP	M	75	2	Bladder, NOS	Not Applicable	139	0.76038	5.10578	0.91052	1.29877	2.47437	4.83356	0.718319	0.116269	4.01748	1.69265	-0.336036	-0.320614	-1.2446	-1.49234	-2.28548	-2.83126	-3.95352	-1.18252	-0.371325	-0.446835	-0.550428	-1.6161	-0.939899	-0.75276	1.9739	-0.13083	0.054531	1.86561	1.49615	1.2447	0.82347	1.35083	1.92632	1.8319	2.32351	-1.10434	-2.00395	-1.36944	0.634275	0.166911	0.19633	-0.583841
BCAN_7337	LumP	M	53	1	Bladder, NOS	Not Applicable	140	0.26393	7.45643	5.24359	7.82267	3.46372	6.21908	2.74278	5.06943	6.59664	1.8055	1.00431	5.17134	5.55312	-3.76242	-8.15101	-4.97224	-6.96521	-2.95764	-1.36465	-1.23449	0.285876	-0.928651	-0.961575	-0.10549	0.89683	2.10234	1.8981	-4.25635	1.10455	0.75357	1.36364	1.17451	0.907457	1.53512	2.27696	-2.17492	-0.115181	2.25695	0.291605	-0.219177	-2.21529	-2.3325
BCAN_7416	LumP	M	47	1	Bladder, NOS	Not Applicable	141	0.37738	1.01074	2.61865	-4.0172	2.63409	1.89747		-1.96261		1.66317	-2.87435			-0.945882	0.012995	-1.49941	-3.23655	-1.55091	-0.947995	-1.56798	-1.6997	-4.04548	-0.817868	-1.75764	-0.38138	1.01845	-1.16186	0.48667	1.18099	1.56027	1.5849	1.65887	-0.308552	0.076793	2.50433		-4.5158		-4.02958	-2.98236	-2.39352	-3.73312
BCAN_7522	LumP	M	69	2	Trigone of bladder	Squamous cell carcinoma	142	-1.21663	-3.08927	-0.7745	0	-1.53044	-0.433692	0.334366	-2.00157	-1.51948	-0.50823	-1.55074	-0.108304	0.374523	-3.1692	-9.32754	-3.78245		-2.04358	-0.456805	-0.729425	-1.50162	-1.60638	-2.81618	2.06847	0.96432	0.97217	-0.920706	6.43381	1.41811	2.29664	0.43152	-0.552953	-3.53953	-0.057799	-0.890595	-4.02953	-1.77714	-1.65078	4.52607	-0.921782	-1.0699	1.8759
BCAN_7590	LumP	M	59	1	Bladder, NOS	Micropapillary carcinoma	143	-1.87381	6.03428	3.52737	2.43691	3.88415	6.49925	-0.563929	1.63263	-0.025458	2.39337	-0.361572	0.561871	0.10183	-2.3749	-6.55342	-4.89225	-7.45508	-3.63255	-1.17807	-1.17331	0.583597	-1.81281	1.23972	-0.747364	-0.02138	0.29176	0.212471	3.41994	1.37949	0.7712	2.19434	2.48455	1.83269	1.46104	2.38476	2.70153	2.90952	1.90379	3.09748	1.11538	3.60166	2.73112
BCAN_7646	LumP	F	77	1	Bladder, NOS	Not Applicable	144	-2.57462	2.01463	0.5223	3.55729	0.192664	2.68144	-0.670444	-0.113295	-0.94938	-0.56622	-2.28807	-2.13514	-2.05913	-2.15357	-8.63191	2.38842	-9.03108	-3.87151	-2.54473	-2.33339	-2.04303	-2.02623	4.66807	2.28807	1.21604	1.23216	-2.67511	2.78238	2.19704	1.72532	1.54863	0.797693	1.41492	-0.384819	1.13441	1.32906	2.57669	3.47782	-1.52204	-0.325688	-2.5442	0.730914
BCAN_5123	LumU	F	73	0	Upper lobe, lung	Micropapillary carcinoma	145	-1.37135	-4.38803	-4.95122	-6.35492	-1.40037	-0.994302	-1.02741	-0.212876	-5.59586	0.70479	-0.002623	1.90663	1.98264	-3.28043	-5.94449	0.06544	-2.29926	-2.18409	-1.75311	-0.318225	-1.51386	-2.3832	-3.01809	-1.3584	0.74218	1.10962	1.76095	3.40811	0.87657	0.48391	1.60545	0.456563	2.18217	2.28423	-1.59167	-3.10591	0.670044	1.67884	2.30114	-0.36589	1.33485	2.60512
BCAN_5446	LumU	F	76	1	Lymph node, NOS	Not Applicable	146	-0.80782	-0.50674	2.3434	-2.00524	-1.49495	3.75454	-1.0631	-0.994987	-1.78354	0.91225	0.974629	1.95827	2.3111	0.940148	0.896215	2.04693	-0.69004	-1.03535	-0.137035	0.275555	0.031224	-2.28138	-2.02778	-0.131055	1.14733	0.90319	0.51977	3.3444	0.85239	0.46617	1.93597	2.98455	5.09814	5.0881	-0.305525	1.29136	0.503109	-1.23677	-0.245136	0.180279	-0.918931	-3.84349
BCAN_6239	LumU	M	54	0	Bladder, NOS	Not Applicable	147	-0.87622	3.74221	1.91652	4.61647	-0.578456	1.96225	0.561669	1.04996	5.38554	-2.74869	0.703816	0.149788	0.004585	-1.19324	-2.05362	-0.63836	-0.08962	0.844278	-0.211385	-0.101845	-0.121533	0.130594	0.704651	2.78766	1.45466	1.19399	1.15587	2.82744	1.20719	0.21518	1.62292	2.51301	4.12804	4.35582	-1.79212	1.60053	4.20606	-0.535285	0.596525	0.473815	-1.0248	-2.04247
BCAN_6284	LumU	M	60	0	Bladder, NOS	Not Applicable	148	0.40849	-0.210889	-1.06658	4.07477	-0.401024	0.460299	3.32591	1.46388	-1.36769	-0.45888	-1.72088	-1.93052	-2.60297	-1.73446	0.580475	-2.8677	0.02573	-0.95592	-1.18528	-1.31086	0.328242	1.52304	-0.047723	2.49269	2.15725	1.02869	-0.90529	4.11036	0.57349	-1.74751	0.33549	-0.509583	3.5285	3.01928	-0.004275	-1.39232	0.392565	-0.683411	3.77705	0.630544	-0.240042	-1.70517
BCAN_8122	LumU	M	69	0	Bladder, NOS	Micropapillary carcinoma	149	-2.3908	-4.08247	-3.50649	-5.71755	-1.837	-4.33213	-0.930607	0	-2.15113	-5.87459	-1.5747	-1.48318	-1.73433	-2.03716	-3.01835	-3.40787	0.95743	-0.148166	-0.602225	-1.02026	-0.940621	-1.28639	0.090589	6.18345	1.91809	0.73815	-1.38828	2.07355	0.56745	0.37722	0.66673	1.18874	5.515	4.25509	0.248945	-1.66118	1.96873	-0.324241	2.46052	0.52674	0.29845	-2.62611
BCAN_8639	LumU	M	62	1	Bladder, NOS	Not Applicable	150	-0.59743	-0.91306	-0.37371	2.06902	-1.42543	1.88848	-1.75439	0.650754	-3.0598	-0.89249	0.220142	-0.738828	-1.42061	0.890358	1.64125	-0.86467	1.65481	0.400332	0.033225	0.103705	-1.08633	-0.262184	-0.168879	-0.336922	0.72713	-0.33211	0.036471	4.14789	0.69134	1.24463	1.14592	1.1329	4.88735	3.8345	0.085995	-2.15482	4.74951	1.39386	1.90909	-0.368995	-0.780151	1.52411
BCAN_5748	LumU	M	74	0	Bladder, NOS	Not Applicable	151	-3.41966	-6.69928	-6.47122	-0.351366	0.043101	-1.52267	-1.74006	-1.82034		-5.37989	-4.31704	-3.57915		-3.42124	-2.96973	-5.83826	-2.31186	-1.14115	-2.06476	-2.12722	-0.85699	1.03396	-1.8276	3.9134	1.91395	0.62512	-3.18951	5.4938	2.34301	-5.12128	1.26339	-0.453671	-1.63733	4.99935	-2.79617	1.32828	3.94162	-3.56908	7.75235	2.30966	-1.25124
BCAN_6915	LumU	M	77	1	Bladder, NOS	Not Applicable	152	-1.86566	-1.15164	-1.82203	-1.70196	0.279274	-0.1947	-0.378141	1.4573	-0.331249	-2.07235	-0.844377	0.427843	0.240824	-1.96844	-1.73369	-3.56062	-1.66401	-1.87641	-1.45094	-1.44809	-1.18786	-1.64466	-0.738983	5.81842	2.55555	1.44879	-0.960116	-0.065856	0.50363	1.68781	-0.80963	0.519633	4.31754	6.28344	1.25981	3.36815	6.13692	4.15413	1.50545	0.924341	1.24608	0.309244
BCAN_7371	LumU	F	59	1	Bladder, NOS	Not Applicable	153	-2.01955	-0.313986	-1.01734	-1.60034	-0.967718	0.685268	-0.406099	-0.633223	0.025458	1.31431	-2.22303	-2.80707	-2.35666	-2.91136	-6.21324	-2.09655	-2.90715	-2.06951	-1.3496	-1.58702	-0.463419	-1.90873	-1.22544	0.601495	1.15456	0.7179	-2.19504	5.12093	2.02053	1.25918	2.35163	4.29361	2.3795	4.39788	4.11055	2.64867	1.91688	1.34596	0.282805	1.72207	-0.064126	2.57356
BCAN_7708	LumU	M	57	0	Bladder, NOS	Plasmacytoid	154	-2.46455	-3.98208	-1.60589	-1.39261	-1.0226	-1.64678	-2.41518	-0.572631	1.3383	-1.9389	-1.48437	-1.70996	-1.04898	1.06594	-3.07744	-2.67629	0.28285	-0.802468	-0.815805	-1.2672	-1.10327	-1.77097	-1.16485	2.70008	1.56675	0.49697	-1.19929	4.66616	2.5097	1.09993	1.78647	0.982903	4.11264	5.15391	-1.54967	3.38896	1.29787	-0.629494	0.187445	0.540071	-1.53405	-0.999177
BCAN_7795	LumU	M	69	2	Bladder, NOS	Micropapillary carcinoma	155	-3.11357		-7.42957	0	-0.911993	-4.18341	-1.32246	0.314414	-4.35034	-4.98633	-1.96656	-4.3986	-3.58562	-0.440993	-0.590445	-1.46788	-2.3579	-1.46726	-0.515815	-1.52316	-2.20694	-2.81575	-3.232	3.08875	0.34328	1.15072	-0.932136	2.04004	1.39784	1.76392	1.73091	1.02568	5.55094	5.41222	-0.297645	2.42501	3.02862	-1.2186	-2.91233	0.832323	1.09924	-3.82532
BCAN_7960	LumU	M	49	0	Bladder, NOS	Not Applicable	156	-2.46477	-6.19184	-7.28572	-4.3675	-0.860399	-3.4415	-4.03999	-1.31291		-2.26579	-0.809613	-1.33476	0.326215	-2.15436	-4.83153	0.61168	-2.50278	-2.48617	-2.29896	-0.932295	-1.24264	-1.81081	-0.242168	0.892058	1.05353	-0.11835	-0.36015	3.94476	1.00918	1.34863	2.1982	4.24836	3.89436	4.99443	-1.20408	2.66288	2.52622	-1.06165	-0.953606	0.367779	-1.74381	-3.08341
BCAN_8919	LumU	F	59	0	Bladder, NOS	Glandular and giant cell differentiation	157	-2.46346	-5.53314	-2.61579	0.334508	-0.879777	-2.73841	0.011035	0.252681	-2.94973	-4.89183	-1.50705	-2.19063	-2.01508	-2.45975	-4.491	-4.73353	-3.46347	-1.39748	-1.96003	-2.06631	-0.63641	-4.73707	-4.24643	2.9937	2.39881	1.198	1.40708	4.8425	1.88665	1.41055	1.22909	1.63529	4.11967	3.88293	0.004275	1.29511	1.81498	0.918977	3.05156	0.683594	1.12434	-2.42471
BCAN_8927	LumU	M	76	1	Kidney, NOS	Not Applicable	158	-1.15424		-5.6002	-0.020691	-2.00204	-7.07791	-2.67639	-1.72693	-1.92291	1.24542	-0.745578	0.230469	0.327239	2.05872	0.045135	1.10243	0.17729	-0.970569	-0.654815	-0.103695	0.442878	0.177272	-0.26852	0.992618	1.7301	-0.24523	-0.318487	0.616543	1.5377	0.96614	1.5602	2.85476	4.91852	6.03451	1.95347	3.36405	1.26568	3.05683	1.10007	-2.3841	-0.380219	1.13816
BCAN_5611	LumU	M	50	1	Bladder, NOS	Not Applicable	159	-1.18279	-4.33389	-4.05853	-3.50954	-1.31892	-1.52465	-1.76699	0.075561		0.19495	-2.36669	-4.3837	-3.57072	-1.82405	-6.55854	-2.76016	-4.49827	-2.4289	-0.390305	-2.48247	-0.777006	-3.53782	-1.40974	2.77976	0.7485	0.7056	-2.23916	3.63533	1.46956	1.36945	1.60296	3.32127	3.17876	2.40714	1.27493	2.9227	2.46218	0.796306	0.250675	1.33265	-3.47082	-0.286857
BCAN_5718	LumU	M	73	0	Bladder, NOS	Not Applicable	160	-1.79009	-2.29333	-2.75402	-0.403932	-1.705	0.718293	-0.840191	1.69424	-0.160706	-0.99596	-1.98533	-1.8324	-0.705316	1.79075	-4.5922	-2.97005	-6.0923	-2.81244	-1.52005	-2.28302	-1.9116	-2.69348	-2.62733	3.86883	1.74533	0.52841	-1.51266	4.19661	2.84424	2.30851	1.28934	1.82141	4.99747	2.33302	-0.421815	1.9393	0.216341	-1.0545	2.4161	0.585953	-0.270999	2.33878
BCAN_6482	LumU	F	63	0	Bladder, NOS	0	161	-1.95606	-1.18944	-2.54502	-0.287696	-1.93916	2.24745	0.659212	-1.46716	-3.63715	0.2864	-0.378903	0.056056	-0.200008	-2.90373	-7.19729	-5.7746	-2.85003	-3.13022	-0.976045	-1.37461	-1.17183	-0.752072	-0.143778	1.48783	1.49226	1.07779	-1.35325	2.28391	2.32216	1.11279	1.5784	4.12259	1.49549	3.03653	0.737945	1.48215	4.15571	1.62387	0.504295	-1.77642	-1.18757	1.75205
BCAN_6922	LumU	F	61	1	Bladder, NOS	Not Applicable	162	-3.44029		-4.50962	0	-1.01827	-4.90244	-2.50093	-0.308187		-1.87226	-1.17102	-2.75506	-2.30465	-2.93012		-5.86217	-7.91403	-2.67646	-1.88559	-2.41452	-1.99637	-3.66407		1.14732	0.6581	-0.20626	-0.23613	3.30856	1.28024	1.98513	1.46799	0.841733	0.676797	1.04806	-4.42097	-4.38678	-0.227498		-1.75335	0.399046	-1.01211	-3.02978
BCAN_7640	LumU	M	75	1	Bladder, NOS	0	163	-3.08187	-7.25078	-2.82109	-0.782578	-1.12138	-3.69308	-2.63949	-0.634883	-4.66737	-4.27188	-1.86855	-2.25619	-2.44321	-1.71497	-4.803	-2.52352	-5.38274	-2.67063	-1.94853	-2.12634	-1.86101	-3.13278	-1.33958	5.54507	2.18515	1.1288	-2.93367	4.09231	1.36076	0.96487	0.93222	1.17201	4.49165	4.88494	-0.068385	2.29019	4.49334	-0.262607	1.71602	1.03467	-0.554824	-0.309459
BCAN_8743	LumU	M	79	1	Renal Pelvis	Not Applicable	164	-1.2618	-6.78761	-7.88148	-5.96326	-4.0087	-3.4523	-2.17632	0.150221	-1.2973	1.01962	0.46499	2.52152	2.32208	-2.55199	-3.79309	-0.19189	-1.82084	-3.85954	0.184285	-0.663095	-2.64576	-2.18418	-3.50089	-1.28867	0.12113	0.16778	2.42606	1.66867	2.04228	1.86031	2.53674	3.37433	4.2692	3.00486	-0.719865	3.30256	0.869056	0.386983	-4.11766	1.3004	0.518408	1.03507
BCAN_9967	LumU	M	46	1	Bladder, NOS	Not Applicable	165	-2.23358	-4.38666	-3.30259	-0.288016	-0.72828	-1.53113	-1.52816	-1.67556	-2.23411	-0.20134	0.075671	-1.08073	-0.090877	0.360875		3.08021	-5.47787	-3.51624	-0.963245	-0.940365	-1.09072	-4.34338	-3.85274	-0.055548	-0.08756	-0.20126	-0.044726	2.95577	1.90501	1.62837	1.41739	1.63918	0.719979	3.30245	-1.89239	-1.25873	0.872801	1.69118	-0.47573	0.112051	-0.521495	-0.173038
BCAN_6138	LumU	M	54	0	Bladder, NOS	Not Applicable	166	-4.13572	-4.29059	-9.29136	0.682056	3.94337	5.3229	-5.04562	0.266411	-5.61407	0.74994	-1.35582	-3.4924	-2.26439	-2.50215	-7.61478	-7.33648	-4.62163	-2.43291	-3.70649	-3.02178	2.72572	-5.40141	-2.91077	2.4152	1.00146	1.0368	1.08707	-8.52748	0.56025	-10.4268	1.53738	-8.99628	-8.21908	-2.19342	-1.07085	-2.12412	4.8117	2.15188	5.46873	-0.090372	4.31124	-6.08905
BCAN_6011	LumU	M	69	1	Renal Pelvis	Not Applicable	167	-2.11721	1.20373	-1.14299	1.93364	1.29625	3.57465	-0.88987	0.252244		0.51311	-0.457862	-1.74104	-4.01552	0.006944	-0.841795	0.19779	-3.23258	-2.92102	-1.30821	-0.753105	-0.314921	-0.17527	2.25494	1.08948	-0.20148	-0.22248	-0.787805	3.44077	2.53676	0.22556	1.26416	-1.34227	-1.14261	-2.6006	-1.17718	1.64044	4.12322	4.06116	6.07271	1.27689	0.084374	-1.79579
BCAN_7023	LumU	M	65	2	Bladder, NOS	Not Applicable	168	-2.79578	-2.96192	-8.40564	-3.48742	0.730169	-1.70345	-0.989985	-0.847874	2.57543	-2.67045	-0.759613	-3.19165	-2.37867	-1.35855	-4.01286	-3.08153	-4.1807	-1.07558	-0.359335	-0.555305	0	-1.93074	-0.150585	1.74176	-0.19953	-0.00067	-1.40969	0.91283	0.94479	0.43615	0.43877	3.14683	0.090396	1.22068	-0.515575	1.93152	3.31776	3.6386	6.99979	1.13238	-2.86374	1.11859
BCAN_5264	LumNS	F	65	0	Kidney, NOS	Not Applicable	169	-0.1574	-6.51132	-3.46483	-1.58363	0.425706	-1.81591	-0.011035	-0.393586	-5.93703	0.01679	0.623337	0.535762	1.85559	2.73186	1.48296	3.29488	-2.17559	0.190233	0.308555	0.587435	-0.678161	-2.08052	-0.279538	2.16832	2.00065	0.99867	0.686285	2.4093	1.07374	1.19197	1.07524	1.73876	4.45478	5.11158	1.46732	0.307804	1.69709	1.4171	1.44951	-0.339333	-0.750486	-0.920161
BCAN_5953	LumNS	M	52	0	Bladder, NOS	0	170	-1.26296	-3.11396	-4.3178	-1.14219	-0.201349	-4.31009	-1.90857	-0.081955	-1.11444	0.65973	0.52568	1.44854	1.46904	0.761038	1.26154	0.78547	-0.29008	0.05168	0.102155	-0.088125	-1.40401	-0.786305	1.35753	-2.04691	0.74446	0.02293	-0.168188	-4.87584	1.92891	1.5125	1.22821	2.79593	2.67122	5.51316	2.612	2.71338	-0.454566	-0.930232	1.39128	-0.308154	1.66771	-2.95199
BCAN_6348	LumNS	M	61	0	Supraclavicular lymph node	Plasmacytoid	171	-1.30167	-5.79427	-5.62078	-1.05825	-1.3987	-4.722	-3.05745	-2.17837	-2.21085	-0.37016	-3.41203	-0.451757	-2.1242	-2.13926	-1.63953	1.29876	1.2208	-1.61466	-1.46178	-0.783975	2.08904	0.834693	0.15541	3.47945	2.33337	0.28551	-2.28451		0.56907	-0.49225	0.85259	1.1981	3.8386	3.79476	0.787155	0.671414	-2.29859	0.583852	-0.812372	-1.35012	0.461117
BCAN_5116	LumNS	M	71	1	Pelvic lymph nodes	Plasmacytoid	172	-1.36171	-6.18189	-6.6908	-3.35754	-1.47698	-6.43155	-1.8601	0.066282		0	-0.214692	-1.55927	-2.24879	-0.274834	-0.695725	2.98024	-0.7778	-0.219866	0.741665	0.364405	0.660399	-0.176363	-0.672779	2.07194	0.31199	0.54225	-1.14856	3.64231	1.68877	1.14238	1.71757	1.9923	4.38778	4.15791	1.66566	0.646362	-3.04878	-1.72977	2.20183	-0.73774	-1.41193	0.174473
BCAN_5084	NE.like	M	81	0	Bladder, NOS	Not Applicable	173	-1.1881	-6.61252	-3.7995	-5.78817	-3.04007	0.55567	-3.8757	-2.31855		-4.48578	-1.42294	0.314951	1.8017	3.63944	0.995325	1.63003	-2.46155	1.69802	0.907435	-0.401805	-0.715789	1.8056	5.78138	-2.52862	-4.76961	-4.91881	-0.091527	-4.48308	-1.60553	-0.03937	-4.72988	-5.24139	-0.965318	-2.3547	-2.05734	6.39748	-0.531884	6.37876	4.92364	2.80125	8.34003	3.85347
BCAN_5614	NE.like	M	71	0	Bladder, NOS	Not Applicable	174	-0.22967	-0.193658	1.18562	-5.37314	-1.3031	-1.66578	-2.23827	-0.733588	-0.913627	-3.76767	0.871249	2.10586	0.436053	-3.00644	-8.83717	-6.59951	-4.98841	-1.10714	-1.01334	-0.186735	1.67228	4.28252	3.5862	2.36755	-0.62833	0.00835	0.661008	-3.06805	-2.4598	-1.89547	-4.52824	-5.41131	-2.23303	-3.30889	-3.63225	5.49976	4.11979	5.74649	3.93727	1.33413	3.04496	5.852
BCAN_6307	NE.like	M	64	0	Bladder, NOS, Psoas muscle	High grade, invasive, with multivariative neuroendocrine/small cell, glandular and squamous diff	175	0.36323	-2.46374	0.83446	-1.90844	-1.23857	-3.14612	-4.60258	2.13944	-5.17103	-4.37092	-1.61732	-5.21929	-2.23638	-1.33043	-5.58677	-6.67104	-3.56448	1.82571	1.02947	-0.308125	1.01676	-2.63644	0.547221	-1.67054	-4.27409	-5.19823	-2.15722	-3.13024	-4.35493	-1.52028	-4.8718	-3.90938	-0.596888	-2.92725	-2.38185	2.01936	5.4797	4.73769	2.94665	2.90564	2.92241	-4.06105
BCAN_6664	NE.like	F	76	2	Bladder, NOS	Small cell carcinoma	176	-1.44391		-6.65105	0	-5.36324	-2.52143	-3.08339	-0.015277		-6.3049	0.30079	1.5079	1.62385	2.36241	2.96749	2.80733	-0.10017	1.00925	0.900745	0.313205	-0.41533	-0.806909	2.95193	1.38471	-2.51108	-4.2785	-0.3892	-6.30221	-3.67612	2.70932	-4.787	-4.54861	-3.6173		-3.11747	4.58228	4.05397	5.88363	4.51394	2.46188	8.59159	2.74108

## Sheet: Figure 2a-e
data available through cBioPortal https://www.cbioportal.org/summary?id= blca_bcan_hcrn_2015

## Sheet: Figure 3a
	Cluster.Order	Consensus	TMB	TP53	binned.histology	Cluster	SBS1_Deamination_of_5.methylcytosine	SBS10b_POLE_mutation	SBS11_Temozolomide_treatment	SBS12	SBS13_APOBEC_activity	SBS15_Defective_mismatch_repair	SBS16	SBS18_Reactive_oxygen_species	SBS19	SBS2_APOBEC_activity	SBS23	SBS24_Aflatoxin_Exposure	SBS25_Chemotherapy	SBS26_Defective_mismatch_repair	SBS29_TobaccoChewing	SBS3_Defective_HR_DNA_repair._BRCA1.2_mutation	SBS30_Defective_base_excision_repair_NTHL1mutation	SBS31_Platinum_treatment	SBS32_Azathioprine_treatment	SBS35_Platinum_treatment	SBS36_Defective_base_excision_repair._MUTYH_mutation	SBS37_Predominant_in_Prostate	SBS39	SBS40	SBS41	SBS42_Haloalkane_exposure	SBS44_Defective_mismatch_repair_	SBS46	SBS47	SBS5	SBS50	SBS51	SBS54	SBS57	SBS58	SBS6_Defective_DNA_mismatch_repair	SBS7a_Ultraviolet_light_exposure	SBS7b__Ultraviolet_light_exposure	SBS9_Polymerase_._activity
BCAN_5007	187	Stroma_rich	NA	TP53 Mutant	UC	K2	0.00277391	0.0594613	0.222615	0.0838995	0.617689	0.022675	0.13116	0.12253	0.166116	0.55536	0.131435	0.0571536	0.175286	0.0468149	0.0640017	0.260458	0.249337	0.159643	0.240426	0.139807	0.169688	0.0992657	0.309439	0.410533	0.242157	0.0835219	0.0279616	0.155452	0.203473	0.259715	0.188697	0.204157	0.0189169	0.173416	0.390265	0.0197175	0.292486	0.183843	0.144065
BCAN_5037	46	Stroma_rich	NA	WT	UC	K1	0.381063	0.383724	0.175189	0.0757398	0.0116939	0.534898	0.112949	0.340381	0.138468	0.388419	0.143659	0.247321	0.342445	0.108392	0.31974	0.242393	0.360456	0.125729	0.285376	0.104202	0.152364	0.155668	0.171205	0.337964	0.379974	0.134571	0.312784	0.144817	0.394009	0.4245	0.333162	0.368883	0.0936378	0.185291	0.221053	0.460203	0.426258	0.270849	0.195059
BCAN_5062	188	Stroma_rich	High	WT	UC_MP	K2	0.233584	0.318051	0.268089	0.157436	0.512937	0.246801	0.256512	0.124567	0.158443	0.609313	0.109501	0.0971671	0.298799	0.197072	0.110102	0.273381	0.30979	0.0986585	0.299748	0.085726	0.0712356	0.171885	0.347715	0.391552	0.353365	0.0881301	0.178787	0.177951	0.273683	0.449275	0.267098	0.1878	0.205016	0.235408	0.552962	0.271609	0.423703	0.279588	0.168523
BCAN_5084	186	NE_like	Intermediate	TP53 Mutant	UC	K2	0.348591	0.256205	0.0968674	0.0984873	0.574512	0.275383	0.128721	0.198316	0.130369	0.567909	0.0983385	0.179673	0.340802	0.12832	0.206436	0.281491	0.282116	0.101613	0.234644	0.158448	0.110339	0.159542	0.405475	0.381879	0.437863	0.0744694	0.230698	0.17156	0.158798	0.443141	0.165725	0.177955	0.125751	0.183925	0.229136	0.379462	0.353658	0.152322	0.17496
BCAN_5116	8	LumNS	Intermediate	WT	UC	K1	0.508611	0.179501	0.345429	0.205446	0.311267	0.35833	0.349729	0.300023	0.204754	0.229378	0.256956	0.356188	0.460795	0.25707	0.376085	0.435509	0.475534	0.266961	0.562338	0.254847	0.175301	0.241678	0.414515	0.492276	0.361278	0.225975	0.376591	0.237624	0.188189	0.620411	0.260798	0.304314	0.293909	0.335948	0.4302	0.463175	0.286232	0.313862	0.265031
BCAN_5123	185	LumU	Intermediate	TP53 Mutant	UC_MP	K2	0.18454	0.37039	0.0790423	0.12898	0.559815	0.0722886	0.162429	0.2488	0.164185	0.578288	0.0748623	0.105825	0.329	0.144209	0.21796	0.302441	0.328961	0.12121	0.253767	0.125033	0.190865	0.134347	0.338866	0.444494	0.300207	0.0692911	0.0935898	0.219293	0.158419	0.383863	0.239928	0.145785	0.0760761	0.202573	0.300035	0.137034	0.387127	0.189868	0.157843
BCAN_5130	113	NA	NA	NA	NA	K2	0.00723994	0.0720562	0.234904	0.347903	0.045628	0.0876623	0.355921	0.176589	0.267958	0.608226	0.215206	0.141122	0.293555	0.266637	0.157767	0.381085	0.371466	0.143031	0.303618	0.149948	0.105443	0.361757	0.2891	0.495035	0.303413	0.292103	0.230948	0.268394	0.221216	0.474663	0.27595	0.154626	0.0813499	0.215427	0.420787	0.0992681	0.333989	0.158113	0.348497
BCAN_5132	47	Stroma_rich	Intermediate	TP53 Mutant	UC	K1	0.650876	0.669294	0.174401	0.143413	0.0295434	0.436759	0.128963	0.431083	0.250555	0.32998	0.186057	0.204901	0.472932	0.157286	0.368331	0.279378	0.325412	0.235315	0.335276	0.181599	0.259578	0.232972	0.266262	0.326813	0.350067	0.137476	0.321162	0.219533	0.199914	0.567849	0.349642	0.217043	0.130095	0.366526	0.306189	0.601267	0.432212	0.381403	0.281435
BCAN_5136	184	Ba_Sq	Intermediate	TP53 Mutant	UC_MP	K2	0.317096	0.267027	0.220633	0.0713519	0.482121	0.109404	0.126901	0.22295	0.12682	0.643337	0.0914754	0.0894022	0.304666	0.0795278	0.170082	0.304303	0.403055	0.112377	0.263962	0.114185	0.180447	0.125668	0.335896	0.443839	0.274072	0.100851	0.0629993	0.196792	0.182992	0.372166	0.295802	0.132189	0.0435407	0.212884	0.217487	0.215935	0.619201	0.311348	0.165584
BCAN_5165	94	Stroma_rich	NA	TP53 Mutant	UC	K1	0.551753	0.203271	0.183358	0.217208	0.2692	0.50191	0.185056	0.210582	0.11699	0.178964	0.252975	0.2116	0.416527	0.243393	0.249932	0.300282	0.278796	0.131632	0.327569	0.179267	0.0873759	0.225601	0.279635	0.311138	0.489088	0.348247	0.469934	0.308945	0.287168	0.508056	0.288775	0.234669	0.265036	0.245626	0.240215	0.585407	0.149442	0.112095	0.297047
BCAN_5172	108	LumP	Low	TP53 Mutant	UC	K2	0.00283156	0.00772352	0.148861	0.203658	0.45783	0.0179387	0.102099	0.0980087	0.11245	0.000996072	0.19982	0.274539	0.218895	0.17632	0.227856	0.395982	0.146337	0.340408	0.0772771	0.432204	0.0912604	0.182071	0.311711	0.301315	0.221645	0.194839	0.103619	0.182577	0.080372	0.222412	0.103969	0.0530951	0.0392185	0.132337	0.0948113	0.015198	0.0520492	0.196714	0.148414
BCAN_5192	95	LumP	Low	WT	UC	K1	0.823786	0.286949	0.0264977	0.0122832	0.173801	0.622379	0.0578135	0.21136	0.0526259	0.0434714	0.0863686	0.143018	0.442468	0.104724	0.233761	0.125043	0.124221	0.0793252	0.251296	0.0449706	0.075856	0.126256	0.218025	0.0829248	0.301635	0.0417122	0.353341	0.0818889	0.0459125	0.364439	0.0961517	0.154256	0.162464	0.207052	0.155557	0.725942	0.0879969	0.108398	0.163842
BCAN_5264	183	LumNS	High	WT	UC	K2	0.13395	0.124446	0.171912	0.183679	0.766986	0.141078	0.226947	0.184106	0.226186	0.422773	0.198795	0.128422	0.288851	0.154481	0.15488	0.371572	0.264214	0.263879	0.183525	0.238937	0.1443	0.184918	0.438811	0.460445	0.403309	0.129619	0.140246	0.2059	0.12867	0.38737	0.158138	0.105744	0.149923	0.212295	0.278103	0.145249	0.272744	0.216093	0.182173
BCAN_5324	101	NA	NA	NA	NA	K2	0.247403	0.352325	0.155145	0.257759	0.0852215	0.111049	0.186931	0.330768	0.125186	0.082999	0.153318	0.448321	0.37764	0.294363	0.415491	0.433129	0.249829	0.184119	0.199125	0.287916	0.322089	0.286798	0.339297	0.470419	0.223276	0.303829	0.213483	0.291262	0.187715	0.476751	0.200434	0.280355	0.281343	0.18493	0.146352	0.228586	0.25093	0.264721	0.42422
BCAN_5366	93	LumP	Intermediate	WT	NA	K1	0.562126	0.0730604	0.154989	0.268108	0.23715	0.707221	0.359255	0.198238	0.278326	0.188793	0.252826	0.196762	0.475528	0.329838	0.19003	0.330947	0.301612	0.293312	0.275206	0.222436	0.0898975	0.30707	0.342329	0.360841	0.588044	0.14172	0.486546	0.212302	0.160572	0.574993	0.137997	0.210913	0.322537	0.4109	0.381753	0.649355	0.151727	0.224362	0.371447
BCAN_5382	45	Stroma_rich	Intermediate	TP53 Mutant	UC	K1	0.384879	0.739808	0.02285	0.0597378	0.148529	0.346882	0.17856	0.298971	0.110065	0.470209	0.077849	0.12649	0.3461	0.098427	0.203419	0.158292	0.237464	0.0850403	0.161135	0.0570488	0.245066	0.161322	0.229482	0.262835	0.304919	0.0740346	0.242873	0.110709	0.112099	0.439036	0.0758136	0.119622	0.0892925	0.140691	0.146324	0.41559	0.402642	0.212528	0.202236
BCAN_5399	92	LumP	Intermediate	TP53 Mutant	NA	K1	0.383463	0.374789	0.325682	0.198963	0.275097	0.446103	0.146341	0.233958	0.164235	0.0893637	0.273543	0.298435	0.432948	0.253293	0.269528	0.39352	0.397533	0.172538	0.409566	0.215927	0.161085	0.27119	0.393224	0.379325	0.374326	0.30922	0.412502	0.280195	0.112622	0.522395	0.182737	0.155116	0.170457	0.485597	0.194655	0.452617	0.280305	0.296418	0.322875
BCAN_5446	182	LumU	Intermediate	TP53 Mutant	UC	K2	0.193992	0.211627	0.304818	0.0417591	0.585006	0.126155	0.155466	0.135255	0.233762	0.579268	0.318915	0.112226	0.293242	0.0584236	0.0967268	0.313614	0.387137	0.211221	0.253973	0.201636	0.0715214	0.109378	0.351919	0.415779	0.416749	0.31479	0.198619	0.131274	0.236553	0.43676	0.147632	0.195887	0.106498	0.188286	0.357058	0.270925	0.364965	0.280992	0.19615
BCAN_5466	125	Ba_Sq	Intermediate	TP53 Mutant	UC	K2	0.209763	0.271698	0.412123	0.240615	0.0354375	0.177105	0.322437	0.261654	0.403418	0.298993	0.463943	0.185463	0.379002	0.202074	0.189775	0.43358	0.488654	0.440933	0.322113	0.314319	0.192305	0.23239	0.18523	0.488267	0.255073	0.434784	0.274228	0.268716	0.259417	0.534075	0.227616	0.114471	0.170852	0.249839	0.159065	0.242043	0.461065	0.468089	0.28261
BCAN_5479	181	LumP	Intermediate	TP53 Mutant	UC	K2	0.240267	0.177117	0.184408	0.0855159	0.445695	0.101996	0.107597	0.129948	0.156586	0.480548	0.172439	0.0804887	0.263143	0.101655	0.108214	0.241217	0.35704	0.192311	0.213427	0.150007	0.108407	0.0883776	0.22845	0.336023	0.175321	0.136659	0.121213	0.140156	0.0765329	0.317552	0.159845	0.057212	0.106875	0.139427	0.080397	0.173784	0.426512	0.245727	0.135053
BCAN_5525	180	Ba_Sq	High	TP53 Mutant	NA	K2	0.126334	0.0733342	0.305284	0.141862	0.724497	0.0512734	0.243522	0.183482	0.201199	0.4777	0.135554	0.0799575	0.277904	0.122718	0.0914742	0.320616	0.379196	0.158543	0.23006	0.142796	0.190653	0.144695	0.373714	0.470665	0.367073	0.113249	0.0736	0.155882	0.265322	0.387668	0.326323	0.131951	0.101784	0.228675	0.329837	0.109554	0.560892	0.363409	0.20186
BCAN_5571	91	Stroma_rich	Intermediate	WT	UC_Sq	K1	0.640927	0.257184	0.0610971	0.12043	0.0128235	0.690634	0.0714526	0.235457	0.218869	0.0397662	0.192513	0.218245	0.356081	0.247152	0.253155	0.203887	0.207194	0.111656	0.224798	0.0714015	0.0787426	0.220499	0.305038	0.187895	0.354748	0.142694	0.489919	0.233584	0.0454036	0.518885	0.0842455	0.19808	0.348098	0.202834	0.15802	0.758187	0.113535	0.184783	0.231882
BCAN_5599	90	Ba_Sq	Intermediate	TP53 Mutant	UC	K1	0.267172	0.0281407	0.131451	0.285063	0.341379	0.537182	0.279436	0.240585	0.133153	0.000681446	0.218683	0.265361	0.297524	0.329408	0.219952	0.345449	0.164871	0.0710613	0.166075	0.124147	0.114232	0.199083	0.395249	0.309033	0.344352	0.285378	0.556246	0.187268	0.0424428	0.466855	0.0730015	0.0749574	0.305248	0.146571	0.119235	0.465305	0.00855327	0.0256785	0.229427
BCAN_5610	16	Stroma_rich	NA	TP53 Mutant	UC	K1	0.326178	0.0932736	0.225616	0.182063	0.257101	0.392271	0.384163	0.428932	0.163027	0.402393	0.231539	0.24722	0.353428	0.220151	0.289664	0.301899	0.268865	0.119949	0.245309	0.134263	0.338597	0.277542	0.296716	0.405172	0.355843	0.317123	0.362096	0.255426	0.170232	0.509424	0.155088	0.18759	0.176681	0.24437	0.456904	0.448344	0.215964	0.143805	0.309398
BCAN_5611	39	LumU	Intermediate	TP53 Mutant	UC	K1	0.409175	0.518604	0.329662	0.32613	0.0109588	0.330041	0.224297	0.256722	0.155595	0.30565	0.146352	0.155039	0.384995	0.366183	0.217607	0.243936	0.297345	0.146884	0.466637	0.0691327	0.110465	0.367617	0.229635	0.325777	0.34713	0.135711	0.294047	0.401306	0.290825	0.596013	0.271017	0.261134	0.34734	0.304493	0.509853	0.444542	0.351569	0.361349	0.309461
BCAN_5614	179	NE_like	High	TP53 Mutant	UC	K2	0.0536782	0.33414	0.345682	0.0522043	0.570467	0.0485523	0.165437	0.323243	0.169521	0.585016	0.11273	0.145057	0.277863	0.0393981	0.180466	0.308137	0.386518	0.115016	0.354549	0.143595	0.343088	0.0958883	0.340886	0.519783	0.283619	0.171354	0.100131	0.125645	0.254597	0.398449	0.355279	0.142471	0.0275779	0.207158	0.393112	0.0796973	0.589839	0.362901	0.202494
BCAN_5624	18	Ba_Sq	Intermediate	WT	UC_MP	K1	0.403124	0.0202048	0.132189	0.180307	0.172867	0.133991	0.193272	0.331387	0.0512053	0.228275	0.0569514	0.147042	0.344379	0.190823	0.312974	0.362639	0.218517	0.112075	0.25205	0.145542	0.192516	0.21201	0.343219	0.375233	0.165064	0.0968744	0.135702	0.160357	0.195531	0.308863	0.334803	0.195087	0.130667	0.22648	0.181321	0.21689	0.269141	0.134083	0.151588
BCAN_5639	126	Stroma_rich	Intermediate	TP53 Mutant	UC	K2	0.308239	0.0494979	0.360343	0.209225	0.0297057	0.119759	0.243371	0.18851	0.181657	0.118558	0.234215	0.137392	0.266584	0.230483	0.136612	0.317824	0.466005	0.178881	0.251912	0.124519	0.116931	0.330377	0.247172	0.380157	0.264757	0.297815	0.204411	0.341277	0.162796	0.467331	0.301819	0.164837	0.142942	0.381448	0.235247	0.305875	0.491218	0.455625	0.340863
BCAN_5656	178	Stroma_rich	NA	WT	UC	K2	0.260379	0.163287	0.418514	0.163269	0.612717	0.258844	0.382377	0.228957	0.287888	0.414095	0.253957	0.19149	0.379793	0.144572	0.188066	0.435353	0.458866	0.199668	0.588458	0.189327	0.204377	0.207492	0.39229	0.552673	0.397779	0.28287	0.286321	0.226545	0.175109	0.547048	0.247486	0.203746	0.0847476	0.300896	0.397045	0.304572	0.414341	0.311446	0.243249
BCAN_5704	177	NA	NA	NA	NA	K2	0.117533	0.586914	0.152597	0.0741941	0.346244	0.0750714	0.193525	0.203108	0.129181	0.64976	0.0962418	0.126492	0.303494	0.0642166	0.156351	0.295222	0.321694	0.104047	0.18487	0.148437	0.19107	0.0949477	0.327641	0.42419	0.259813	0.179895	0.0826932	0.128985	0.147398	0.390797	0.18713	0.117736	0.0303689	0.140579	0.210781	0.126958	0.550429	0.274553	0.133512
BCAN_5712	89	Ba_Sq	Intermediate	TP53 Mutant	UC_Sq	K1	0.599087	0.246187	0.139164	0.173317	0.189395	0.366653	0.293463	0.333676	0.0930549	0.238591	0.125855	0.138448	0.437626	0.184078	0.285219	0.320153	0.304259	0.115913	0.397828	0.136763	0.177258	0.194951	0.317075	0.348897	0.299255	0.106979	0.296134	0.209194	0.110181	0.506735	0.138587	0.184736	0.212886	0.272858	0.224131	0.504186	0.191591	0.125118	0.2202
BCAN_5718	36	LumU	Intermediate	TP53 Mutant	UC	K1	0.514226	0.234879	0.0774157	0.0355453	0.482469	0.337686	0.10515	0.249956	0.193141	0.21788	0.165952	0.198757	0.371689	0.0743395	0.248391	0.310024	0.213548	0.0966053	0.249088	0.138823	0.156391	0.102122	0.401436	0.317144	0.335973	0.211795	0.369042	0.135051	0.0468341	0.449077	0.0824684	0.187427	0.136413	0.166715	0.129048	0.530621	0.180755	0.125038	0.1738
BCAN_5734	129	Stroma_rich	Intermediate	WT	UC	K2	0.241795	0.0158307	0.122005	0.140993	0.108664	0.0866097	0.15954	0.245813	0.255429	0.668469	0.154594	0.20064	0.291861	0.127153	0.287145	0.317297	0.374602	0.18766	0.309229	0.227105	0.185866	0.170815	0.245409	0.434403	0.233422	0.16213	0.171423	0.249079	0.0747644	0.425103	0.158935	0.139176	0.124357	0.166655	0.110348	0.229152	0.392149	0.146103	0.226205
BCAN_5748	88	LumU	Intermediate	TP53 Mutant	UC	K1	0.516615	0.0324889	0.0320146	0.248189	0.0108306	0.676477	0.351581	0.194467	0.158126	0.19907	0.128021	0.20446	0.389726	0.334329	0.209411	0.202108	0.279735	0.116608	0.223909	0.0488201	0.0768957	0.313521	0.190373	0.249871	0.354778	0.0882018	0.486341	0.320284	0.0494976	0.523966	0.0813197	0.165988	0.345559	0.25571	0.29646	0.642489	0.137412	0.104943	0.282315
BCAN_5753	131	Stroma_rich	High	TP53 Mutant	UC_MP	K2	0.219817	0.51687	0.0652889	0.110994	0.693991	0.0892359	0.267563	0.362142	0.110954	0.269044	0.0707821	0.21776	0.359497	0.10266	0.316767	0.34899	0.227802	0.121844	0.164759	0.192859	0.376878	0.154335	0.388922	0.463284	0.317016	0.141173	0.0985403	0.180117	0.107913	0.422015	0.186902	0.143569	0.0473851	0.176246	0.145164	0.182716	0.33244	0.240964	0.222603
BCAN_5759	176	Stroma_rich	Intermediate	WT	UC	K2	0.12922	0.199648	0.423551	0.103615	0.243104	0.0906451	0.165885	0.160554	0.245228	0.889298	0.226926	0.092335	0.299523	0.0894794	0.103728	0.277932	0.552126	0.201677	0.334223	0.19437	0.136047	0.0925288	0.202458	0.478701	0.244822	0.221605	0.136453	0.167233	0.316021	0.431371	0.4373	0.153879	0.102633	0.230927	0.476581	0.157158	0.746281	0.438746	0.165746
BCAN_5784	52	Stroma_rich	Intermediate	TP53 Mutant	UC	K1	0.435213	0.163175	0.0872779	0.261917	0.24706	0.249725	0.329147	0.230112	0.11088	0.153359	0.145113	0.174811	0.456732	0.247522	0.231825	0.459939	0.21727	0.154915	0.236352	0.280237	0.129792	0.294754	0.524684	0.42236	0.363639	0.219995	0.295441	0.298804	0.085694	0.584341	0.258305	0.28189	0.281924	0.222108	0.216736	0.44478	0.130399	0.121208	0.297288
BCAN_5806	37	Ba_Sq	Intermediate	TP53 Mutant	UC	K1	0.413372	0.201812	0.20066	0.107561	0.497863	0.56384	0.151979	0.207733	0.145941	0.331596	0.207911	0.194164	0.317314	0.173257	0.177213	0.305168	0.270362	0.0871109	0.250028	0.12966	0.146644	0.191452	0.463118	0.369069	0.44423	0.243291	0.402325	0.144891	0.0987084	0.435	0.1906	0.11701	0.157093	0.319066	0.167903	0.498955	0.331149	0.161105	0.229943
BCAN_5814	44	Stroma_rich	NA	TP53 Mutant	UC	K1	0.302716	0.386495	0.0347874	0.0247018	0.0359879	0.387304	0.037484	0.129001	0.0803967	0.375675	0.0628994	0.110692	0.31161	0.0556645	0.128752	0.127415	0.259227	0.0609161	0.221884	0.0289516	0.0514363	0.0831323	0.204891	0.186027	0.211672	0.0645032	0.29149	0.0865755	0.0628501	0.335016	0.108855	0.146024	0.0650872	0.156242	0.187279	0.368756	0.277162	0.105154	0.101717
BCAN_5847	87	Ba_Sq	Intermediate	WT	UC_Sq	K1	0.566563	0.0244407	0.166516	0.165926	0.134725	0.549619	0.132218	0.211992	0.186043	0.00193253	0.184817	0.27754	0.386679	0.28213	0.268616	0.32427	0.174946	0.170126	0.391832	0.166093	0.1193	0.245702	0.397375	0.26086	0.291061	0.139213	0.429358	0.239727	0.0600899	0.416827	0.166724	0.116612	0.309336	0.266905	0.172879	0.536113	0.0297138	0.0779632	0.226938
BCAN_5854	86	Ba_Sq	High	TP53 Mutant	UC_Sq	K1	0.91234	0.491139	0.134481	0.022563	0.0346231	0.529197	0.0560278	0.284451	0.14008	0.110188	0.203391	0.163192	0.439836	0.118416	0.288764	0.134997	0.288279	0.144357	0.35578	0.0926181	0.103256	0.143842	0.217432	0.133473	0.31227	0.153262	0.422269	0.151114	0.0604502	0.530335	0.118843	0.258486	0.210641	0.240766	0.185912	0.833671	0.222242	0.26699	0.205611
BCAN_5873	34	NA	NA	NA	NA	K1	0.30594	0.248704	0.107591	0.1542	0.31535	0.262047	0.0920573	0.183342	0.12994	0.0407218	0.129305	0.144901	0.278839	0.163093	0.189592	0.300963	0.230474	0.119154	0.223974	0.104415	0.0942744	0.261684	0.305837	0.273763	0.252678	0.113697	0.220073	0.327461	0.220291	0.372917	0.111528	0.220032	0.131846	0.161472	0.160063	0.339641	0.115424	0.189201	0.268647
BCAN_5879	9	Stroma_rich	Intermediate	WT	UC	K1	0.461595	0.0608996	0.294175	0.248328	0.136762	0.147599	0.145599	0.135534	0.148711	0.134675	0.172139	0.0805958	0.327362	0.275151	0.169987	0.2901	0.270569	0.115535	0.429013	0.121045	0.0670037	0.199271	0.290992	0.275011	0.170466	0.182397	0.204613	0.21515	0.176599	0.386658	0.337514	0.146511	0.161962	0.224138	0.261905	0.322158	0.216625	0.207166	0.192204
BCAN_5904	105	Stroma_rich	Intermediate	WT	UC	K2	0.1882	0.375047	0.210408	0.306158	0.200542	0.0788113	0.335777	0.127852	0.243361	0.0904465	0.173821	0.183985	0.398223	0.254148	0.199558	0.436516	0.190859	0.227273	0.289425	0.227288	0.0729527	0.296339	0.451597	0.409916	0.274595	0.199127	0.149279	0.241503	0.115343	0.498566	0.193624	0.138835	0.254942	0.226346	0.143019	0.151343	0.280401	0.270612	0.260173
BCAN_5913	136	LumP	Intermediate	WT	NA	K2	0.335683	0.196507	0.383853	0.198019	0.225082	0.380049	0.295946	0.349888	0.25367	0.444684	0.303629	0.247876	0.37059	0.250501	0.30147	0.379472	0.464159	0.22514	0.391349	0.208177	0.227904	0.21591	0.329569	0.505178	0.313413	0.367155	0.345952	0.207878	0.276631	0.597553	0.504769	0.193843	0.296167	0.246035	0.246645	0.41333	0.571169	0.367953	0.312775
BCAN_5926	2	Stroma_rich	Intermediate	TP53 Mutant	UC	K1	0.0075681	0.0426026	0.218458	0.301702	0.229512	0.0607527	0.687774	0.11821	0.292923	0.0993673	0.266945	0.100981	0.248327	0.232558	0.0790346	0.426908	0.305369	0.261428	0.234433	0.179638	0.136074	0.361207	0.384901	0.450966	0.276641	0.220754	0.244316	0.169057	0.12052	0.471936	0.110105	0.141719	0.0443494	0.234076	0.441582	0.092463	0.104947	0.229618	0.280917
BCAN_5943	35	Stroma_rich	Intermediate	TP53 Mutant	UC	K1	0.377364	0.242617	0.213419	0.126379	0.351345	0.143009	0.114927	0.188447	0.167849	0.0842216	0.228795	0.135655	0.311609	0.201273	0.151795	0.335932	0.312349	0.121124	0.20021	0.120095	0.0653332	0.209319	0.427404	0.330878	0.378119	0.245608	0.335687	0.22435	0.0884964	0.536647	0.143501	0.233521	0.31702	0.309681	0.158884	0.447511	0.267313	0.294254	0.277311
BCAN_5953	175	LumNS	High	TP53 Mutant	NA	K2	0.305439	0.333034	0.243963	0.0695198	0.449383	0.160498	0.187708	0.167939	0.159587	0.660502	0.100992	0.0906869	0.317667	0.0624046	0.150547	0.325116	0.342818	0.111485	0.348987	0.110695	0.136652	0.115964	0.406494	0.431705	0.305295	0.0974024	0.119454	0.125698	0.251262	0.410177	0.270819	0.204054	0.0422101	0.252625	0.520115	0.246696	0.439119	0.257166	0.154249
BCAN_5966	174	NA	NA	NA	NA	K2	0.0673148	0.346821	0.1461	0.0859909	0.245901	0.048937	0.17474	0.139524	0.152756	0.835886	0.113178	0.0552204	0.228611	0.0723646	0.105704	0.207359	0.372195	0.167392	0.174334	0.166558	0.126925	0.104821	0.186536	0.378257	0.189158	0.0839378	0.0224576	0.156869	0.127844	0.323573	0.223777	0.0655533	0.0140413	0.129033	0.189517	0.0689875	0.588226	0.240098	0.131731
BCAN_5976	10	Stroma_rich	Intermediate	WT	UC	K1	0.313951	0.0137746	0.0398491	0.113486	0.0146732	0.303534	0.0967201	0.171335	0.0807112	0.437049	0.0580035	0.393642	0.330745	0.0950786	0.316366	0.262561	0.2484	0.122376	0.232574	0.210276	0.103088	0.17467	0.295045	0.326851	0.191799	0.105145	0.243306	0.211935	0.174103	0.325147	0.188373	0.300722	0.0777519	0.193581	0.209416	0.299383	0.229468	0.0117825	0.167348
BCAN_5981	85	LumP	NA	WT	UC_Sq	K1	0.564438	0.234863	0.162175	0.180422	0.0151111	0.277424	0.0969666	0.249893	0.179167	0.127252	0.208804	0.234844	0.372136	0.208938	0.264588	0.27717	0.286382	0.258826	0.31189	0.153216	0.0960307	0.327249	0.338834	0.281408	0.271186	0.101436	0.285662	0.2827	0.249649	0.530946	0.214905	0.409627	0.217959	0.254709	0.412983	0.536414	0.145665	0.291076	0.244851
BCAN_5982	33	NA	NA	NA	NA	K1	0.486312	0.419712	0.160011	0.128386	0.0758262	0.269453	0.184868	0.246735	0.137583	0.498479	0.102946	0.337151	0.352243	0.11455	0.376173	0.279493	0.325613	0.155475	0.278712	0.200058	0.11158	0.214847	0.286408	0.359169	0.33996	0.119483	0.181645	0.157509	0.218095	0.512985	0.429231	0.208839	0.133989	0.204432	0.280718	0.44288	0.469644	0.303704	0.218123
BCAN_6002	84	LumP	Intermediate	WT	UC	K1	0.587285	0.039884	0.115327	0.128609	0.171967	0.689764	0.0526854	0.250742	0.106554	0.00568019	0.205821	0.263727	0.442189	0.186851	0.23189	0.206031	0.204796	0.0999107	0.248011	0.160544	0.134315	0.191668	0.245036	0.18499	0.365885	0.278904	0.546022	0.162732	0.0365323	0.473827	0.0569181	0.224671	0.222332	0.183899	0.189015	0.742662	0.0234733	0.081721	0.202559
BCAN_6011	20	LumU	NA	TP53 Mutant	UC	K1	0.281395	0.0867917	0.256774	0.200884	0.0189976	0.266899	0.238329	0.141085	0.124221	0.248597	0.124967	0.111926	0.272114	0.222906	0.134607	0.174943	0.203131	0.0877149	0.321255	0.0523762	0.0766183	0.191307	0.171503	0.244759	0.320628	0.102134	0.234823	0.142338	0.338125	0.422509	0.179645	0.229564	0.364675	0.20893	0.495508	0.331519	0.122357	0.176249	0.201424
BCAN_6022	173	NA	NA	NA	NA	K2	0.315579	0.0470076	0.307162	0.160676	0.0186294	0.126508	0.0981743	0.14275	0.289839	0.604804	0.290696	0.0780605	0.260515	0.130026	0.114397	0.242432	0.441355	0.305007	0.431184	0.177404	0.0720495	0.211268	0.152655	0.354727	0.20941	0.167247	0.221971	0.308798	0.180136	0.417143	0.198305	0.21111	0.0780854	0.246066	0.337525	0.295643	0.356798	0.274484	0.19452
BCAN_6026	172	Ba_Sq	High	TP53 Mutant	UC	K2	0.053608	0.296952	0.224872	0.0781097	0.0218537	0.048239	0.075433	0.108388	0.188109	0.922564	0.104631	0.0358776	0.176387	0.0650644	0.0599038	0.148672	0.48984	0.0989164	0.219586	0.0513122	0.0807867	0.0832124	0.106843	0.361328	0.146037	0.0852182	0.0293382	0.143785	0.172256	0.30798	0.262836	0.0695891	0.00980895	0.161862	0.195591	0.0646782	0.744964	0.322972	0.107395
BCAN_6028	83	Ba_Sq	Intermediate	WT	UC	K1	0.539194	0.240563	0.112741	0.0790564	0.386821	0.540827	0.0871658	0.327137	0.100136	0.220286	0.184298	0.237913	0.332919	0.164624	0.279134	0.234673	0.205812	0.0803569	0.229662	0.110772	0.272932	0.120002	0.342411	0.291654	0.332196	0.210046	0.381932	0.161232	0.0777253	0.433964	0.145642	0.206186	0.221886	0.193256	0.131928	0.583317	0.175632	0.114252	0.209482
BCAN_6037	5	Stroma_rich	Intermediate	WT	UC	K1	0.421456	0.050734	0.245171	0.215736	0.184421	0.140872	0.413181	0.1949	0.228083	0.118578	0.268851	0.103677	0.339605	0.195874	0.202504	0.272216	0.227517	0.265699	0.30284	0.205477	0.134422	0.233441	0.228912	0.305972	0.341772	0.19315	0.209077	0.17214	0.184205	0.434889	0.152851	0.187056	0.190564	0.246654	0.31309	0.315314	0.105515	0.236135	0.347338
BCAN_6040	171	NA	NA	NA	NA	K2	0.218187	0.306736	0.1421	0.189823	0.430777	0.292602	0.188069	0.220464	0.0667801	0.331221	0.0690642	0.165952	0.287756	0.271608	0.245841	0.278647	0.247499	0.108627	0.17911	0.194442	0.19172	0.117512	0.263688	0.391178	0.285278	0.113998	0.206358	0.220792	0.203365	0.431638	0.500568	0.100805	0.374658	0.161853	0.132719	0.257568	0.422536	0.23906	0.205332
BCAN_6054	170	NA	NA	NA	NA	K2	0.356092	0.0431068	0.201101	0.0672786	0.698525	0.291977	0.191462	0.18688	0.14009	0.535154	0.147924	0.127932	0.381675	0.077338	0.149533	0.313615	0.369546	0.100507	0.266225	0.14957	0.135864	0.116755	0.407758	0.425828	0.406105	0.157121	0.235869	0.147865	0.1304	0.422519	0.210114	0.161259	0.0933202	0.220688	0.264687	0.365761	0.427028	0.191246	0.177125
BCAN_6059	118	Ba_Sq	Intermediate	TP53 Mutant	UC	K2	0.309624	0.0332909	0.445044	0.139928	0.245459	0.235271	0.23323	0.211818	0.305073	0.188206	0.460907	0.225361	0.328761	0.152654	0.23412	0.395602	0.442688	0.234286	0.426851	0.268971	0.137031	0.165164	0.293707	0.407009	0.220046	0.550018	0.457082	0.183336	0.109966	0.510974	0.272689	0.130256	0.18326	0.233252	0.144414	0.376099	0.272947	0.255137	0.214406
BCAN_6064	124	Stroma_rich	Low	WT	UC	K2	0.062464	0.263266	0.498916	0.273393	0.0228565	0.0337987	0.144226	0.125643	0.160265	0.0862123	0.30553	0.112191	0.262949	0.295475	0.140053	0.367252	0.481192	0.300976	0.578835	0.222003	0.0745316	0.213118	0.265721	0.382991	0.14778	0.250333	0.196136	0.35672	0.14562	0.493712	0.335092	0.110664	0.304956	0.225888	0.203861	0.0989851	0.322221	0.398741	0.219326
BCAN_6095	82	Ba_Sq	Low	TP53 Mutant	UC_Sq	K1	0.540301	0.0339414	0.0631569	0.0288574	0.187743	0.716087	0.108002	0.212312	0.249506	0.20952	0.184273	0.22094	0.301054	0.0910869	0.219756	0.252673	0.170986	0.194937	0.188266	0.177645	0.0936366	0.127039	0.282705	0.238227	0.387319	0.113078	0.436139	0.0910731	0.0512249	0.403326	0.0983807	0.157037	0.179061	0.194047	0.159874	0.658139	0.148111	0.120279	0.184952
BCAN_6102	191	Ba_Sq	Intermediate	TP53 Mutant	NA	K2	0.44391	0.343232	0.364615	0.163767	0.0166917	0.139321	0.137115	0.196088	0.435755	0.525292	0.289183	0.0979235	0.362522	0.149851	0.196248	0.254642	0.414616	0.278953	0.441052	0.169917	0.0866328	0.217567	0.174405	0.359428	0.282839	0.213137	0.197374	0.208912	0.314377	0.529422	0.469879	0.27038	0.115713	0.289642	0.526782	0.402083	0.52499	0.466064	0.224305
BCAN_6138	169	LumU	High	TP53 Mutant	UC	K2	0.11177	0.344236	0.214743	0.0704308	0.766233	0.0512009	0.200938	0.154449	0.205111	0.482687	0.140387	0.0854329	0.277594	0.056783	0.112887	0.342991	0.322972	0.173617	0.212594	0.171103	0.140143	0.107559	0.463128	0.456377	0.36657	0.116573	0.0641861	0.139433	0.169864	0.380752	0.218589	0.134671	0.0262775	0.222042	0.345201	0.110388	0.44982	0.323278	0.153771
BCAN_6214	40	Ba_Sq	Intermediate	TP53 Mutant	UC_Sq	K1	0.337235	0.301052	0.256784	0.291002	0.0103039	0.31281	0.225569	0.139176	0.24337	0.195553	0.190153	0.117472	0.345697	0.247889	0.125298	0.276078	0.368925	0.161496	0.34897	0.0925611	0.0653298	0.373715	0.223447	0.317236	0.319469	0.187831	0.329955	0.318811	0.203872	0.48638	0.314427	0.194303	0.0796649	0.591401	0.406493	0.346552	0.338866	0.321883	0.32313
BCAN_6225	103	LumP	Intermediate	TP53 Mutant	UC	K2	0.329394	0.312415	0.373276	0.0821275	0.0119953	0.0696504	0.0877901	0.183732	0.221481	0.174899	0.298449	0.232747	0.428659	0.115449	0.252016	0.297003	0.355646	0.347172	0.476641	0.349999	0.0862406	0.151074	0.238311	0.279031	0.184135	0.213795	0.150326	0.202503	0.149576	0.487846	0.139427	0.25229	0.142757	0.193935	0.310538	0.331158	0.206073	0.390548	0.223398
BCAN_6237	102	NA	NA	NA	NA	K2	0.17911	0.00689574	0.158213	0.138329	0.13918	0.0440365	0.156461	0.197531	0.15943	0.00532717	0.242644	0.080764	0.212268	0.159923	0.124538	0.261743	0.203286	0.314108	0.111297	0.213258	0.193431	0.0895073	0.251256	0.330542	0.252905	0.111198	0.100989	0.152515	0.056543	0.353806	0.0411835	0.189982	0.261034	0.163215	0.101757	0.18642	0.0677199	0.257284	0.345606
BCAN_6239	192	LumU	High	WT	UC	K2	0.381901	0.360238	0.247856	0.232522	0.14118	0.226819	0.19128	0.212348	0.270859	0.619638	0.209583	0.108744	0.38607	0.24737	0.201237	0.316489	0.434444	0.2603	0.411379	0.206976	0.132672	0.254157	0.316861	0.433731	0.290921	0.140559	0.277273	0.298881	0.216695	0.568805	0.206962	0.28235	0.179783	0.287026	0.501716	0.373615	0.412979	0.347612	0.217355
BCAN_6260	115	LumP	Intermediate	WT	UC_MP	K2	0.31862	0.248686	0.371326	0.348126	0.0152141	0.284496	0.566988	0.146357	0.392583	0.269655	0.378383	0.107898	0.381382	0.379433	0.120578	0.355645	0.566198	0.438656	0.427439	0.214113	0.0770496	0.3747	0.221426	0.432475	0.237654	0.213594	0.284624	0.335422	0.103741	0.627868	0.19186	0.113851	0.309675	0.335988	0.348877	0.321704	0.439318	0.482734	0.29806
BCAN_6284	24	LumU	Intermediate	TP53 Mutant	UC	K1	0.293535	0.175451	0.149507	0.0860107	0.461424	0.380434	0.204029	0.302376	0.113294	0.42281	0.169178	0.228302	0.341529	0.0838771	0.242487	0.374337	0.269939	0.0872231	0.249022	0.153458	0.261749	0.12187	0.408626	0.454676	0.383301	0.255135	0.260876	0.151878	0.0717779	0.432882	0.0949313	0.136558	0.0982652	0.173456	0.132425	0.378911	0.270957	0.106477	0.178255
BCAN_6287	133	Stroma_rich	Intermediate	TP53 Mutant	UC	K2	0.170367	0.290379	0.190298	0.150867	0.244131	0.0790993	0.159904	0.316069	0.213029	0.349809	0.2182	0.167484	0.354146	0.214462	0.268337	0.466712	0.302298	0.285673	0.222271	0.29707	0.283775	0.208008	0.420281	0.476302	0.259189	0.177313	0.206636	0.299738	0.206908	0.480781	0.317732	0.265805	0.24594	0.20709	0.358402	0.206126	0.265693	0.290985	0.312633
BCAN_6293	22	Stroma_rich	Low	WT	UC	K1	0.44626	0.00370948	0.0362777	0.15773	0.16275	0.132697	0.303022	0.0903597	0.058661	0.410326	0.0414669	0.0139658	0.270587	0.185716	0.106432	0.140063	0.188896	0.0617791	0.219884	0.0261119	0.0559155	0.198129	0.188338	0.210098	0.13145	0.0220928	0.100865	0.122107	0.0414365	0.257058	0.10564	0.0465261	0.142736	0.179637	0.126271	0.237014	0.214491	0.00972174	0.119539
BCAN_6307	81	NE_like	NA	WT	UC	K1	0.560407	0.21699	0.0244793	0.146358	0.175566	0.745271	0.184874	0.31427	0.14274	0.0320079	0.13279	0.359227	0.372993	0.190757	0.363979	0.272964	0.180239	0.132629	0.164886	0.162657	0.138508	0.271779	0.332451	0.250777	0.412305	0.111286	0.486021	0.188158	0.0510901	0.483227	0.0817235	0.134854	0.174829	0.203826	0.175187	0.69296	0.0829587	0.131925	0.235444
BCAN_6316	80	Ba_Sq	Intermediate	TP53 Mutant	NA	K1	0.649039	0.512025	0.16355	0.211627	0.247454	0.450633	0.170359	0.238283	0.0938149	0.108961	0.17378	0.162653	0.428083	0.277611	0.237854	0.230083	0.249128	0.12065	0.267949	0.0913811	0.09043	0.274278	0.281548	0.24978	0.379716	0.182096	0.356497	0.179066	0.198675	0.526161	0.235401	0.266995	0.259837	0.236458	0.210079	0.613443	0.287559	0.283121	0.263893
BCAN_6348	13	LumNS	Intermediate	WT	UC	K1	0.415144	0.25873	0.0736795	0.139697	0.610553	0.274952	0.192302	0.19786	0.0715748	0.139266	0.060013	0.348064	0.341489	0.162326	0.361354	0.260343	0.108961	0.122543	0.189414	0.214315	0.12474	0.141227	0.36264	0.297931	0.39301	0.0960526	0.201751	0.184795	0.119289	0.399621	0.132711	0.173164	0.217838	0.204877	0.29577	0.37079	0.115373	0.135881	0.203844
BCAN_6350	53	Stroma_rich	Intermediate	WT	NA	K1	0.412733	0.265799	0.0824613	0.173892	0.191379	0.444423	0.193127	0.239396	0.0914454	0.139136	0.0783449	0.226319	0.35346	0.178626	0.254786	0.391274	0.16486	0.123329	0.232837	0.190149	0.161795	0.265256	0.485424	0.362193	0.339801	0.147988	0.377767	0.223134	0.142912	0.497183	0.24452	0.296792	0.247192	0.244737	0.392697	0.48067	0.115659	0.139673	0.225674
BCAN_6358	6	Stroma_rich	Intermediate	TP53 Mutant	UC	K1	0.304113	0.0432537	0.198541	0.262665	0.17038	0.11223	0.386456	0.188835	0.371497	0.269076	0.290364	0.118039	0.349377	0.232256	0.147633	0.351485	0.379259	0.25479	0.292154	0.139627	0.0913972	0.384891	0.355297	0.436721	0.385084	0.244839	0.280749	0.302544	0.129516	0.598692	0.110641	0.286455	0.172532	0.42283	0.428408	0.367079	0.20304	0.269043	0.328249
BCAN_6380	29	LumP	Low	WT	UC	K1	0.237842	0.353138	0.0896883	0.377548	0.00397755	0.306261	0.251063	0.131077	0.06147	0.187402	0.0455249	0.136163	0.28406	0.475804	0.15681	0.238268	0.087508	0.0861091	0.151364	0.0873068	0.0717629	0.331817	0.153348	0.238385	0.246859	0.0903594	0.303198	0.402371	0.175799	0.411365	0.160645	0.118873	0.468632	0.21498	0.329394	0.276328	0.148775	0.151966	0.245612
BCAN_6382	79	LumP	Low	WT	UC	K1	0.441329	0.0246131	0.00916657	0.335975	0.00690792	0.419905	0.442627	0.163645	0.0570829	0.00528699	0.0679766	0.124488	0.291369	0.35998	0.141114	0.156956	0.0764049	0.0803709	0.0992343	0.037207	0.0550722	0.375471	0.165293	0.143564	0.317569	0.0494934	0.324208	0.23814	0.116975	0.460256	0.133088	0.304105	0.386307	0.199158	0.266244	0.499276	0.0159337	0.0618546	0.228211
BCAN_6405	168	NA	NA	NA	NA	K2	0.275458	0.499712	0.157071	0.165402	0.478231	0.247332	0.235301	0.200428	0.149589	0.395627	0.108014	0.114949	0.367749	0.171806	0.14961	0.301884	0.400288	0.125165	0.294902	0.0966274	0.155633	0.168695	0.345105	0.430611	0.419912	0.10187	0.28155	0.229847	0.182376	0.498229	0.19632	0.183154	0.145433	0.269242	0.347385	0.298744	0.444337	0.289796	0.232338
BCAN_6451	167	Ba_Sq	Intermediate	TP53 Mutant	UC	K2	0.214152	0.0178127	0.181491	0.142091	0.48853	0.082749	0.248875	0.114135	0.198059	0.473016	0.140618	0.0660222	0.28924	0.112451	0.104745	0.331482	0.43422	0.138478	0.280895	0.108889	0.0801841	0.211736	0.36128	0.422556	0.279345	0.117318	0.0913451	0.240936	0.0835929	0.336791	0.175965	0.120443	0.0325159	0.210529	0.166427	0.135489	0.409236	0.222036	0.205827
BCAN_6482	56	LumU	Intermediate	TP53 Mutant	NA	K1	0.50783	0.227981	0.192015	0.115008	0.487055	0.321357	0.148947	0.240868	0.149263	0.317479	0.176895	0.14735	0.400216	0.17416	0.207389	0.275891	0.249175	0.114804	0.318065	0.137499	0.215249	0.191506	0.331892	0.360977	0.390924	0.191029	0.320144	0.203753	0.19715	0.418552	0.222574	0.222447	0.191759	0.35035	0.392503	0.446683	0.195276	0.156105	0.282542
BCAN_6500	166	LumP	NA	WT	NA	K2	0.185625	0.149508	0.199348	0.0740671	0.711836	0.219283	0.154998	0.147905	0.152572	0.379794	0.209714	0.137904	0.272586	0.0785736	0.144885	0.462402	0.315514	0.190815	0.182703	0.266414	0.108195	0.153197	0.551252	0.470822	0.392014	0.218824	0.267512	0.152173	0.0811844	0.375035	0.155159	0.0720096	0.0517612	0.188037	0.137809	0.22572	0.341092	0.207691	0.15685
BCAN_6506	78	Ba_Sq	Intermediate	TP53 Mutant	UC_Sq	K1	0.599676	0.029514	0.244466	0.025784	0.173548	0.599061	0.0696646	0.292974	0.0654518	0.00133982	0.219531	0.274419	0.338293	0.0845505	0.28091	0.232457	0.25504	0.0821286	0.45693	0.117565	0.285109	0.109682	0.214081	0.246491	0.244063	0.325765	0.432826	0.0947493	0.047164	0.345849	0.106151	0.127608	0.091036	0.219711	0.161314	0.586133	0.0200205	0.0557003	0.165147
BCAN_6577	11	Ba_Sq	Intermediate	WT	UC	K1	0.206398	0.0143979	0.128528	0.174979	0.771469	0.0758776	0.308247	0.102593	0.115588	0.158437	0.122366	0.0657874	0.31765	0.213828	0.0904798	0.284847	0.158843	0.0792251	0.235957	0.134626	0.0713665	0.158434	0.394079	0.320976	0.329126	0.119978	0.151118	0.151908	0.0400829	0.350329	0.0623112	0.110909	0.219866	0.158656	0.159874	0.18358	0.102558	0.0515313	0.163222
BCAN_6596	165	Ba_Sq	Intermediate	WT	UC	K2	0.191607	0.170377	0.0857504	0.107881	0.498568	0.294648	0.309352	0.123424	0.210177	0.680466	0.111457	0.103824	0.25583	0.103493	0.106291	0.252677	0.260441	0.133978	0.162204	0.113525	0.0755134	0.16365	0.330485	0.380293	0.347565	0.0595356	0.160585	0.122493	0.0967556	0.374722	0.122597	0.0796442	0.0664111	0.183262	0.247654	0.241846	0.396543	0.124969	0.146003
BCAN_6658	127	Stroma_rich	Low	WT	UC	K2	0.156389	0.0509075	0.297524	0.192062	0.200728	0.0874236	0.137166	0.169419	0.399302	0.386302	0.282197	0.102776	0.304826	0.12026	0.143921	0.324643	0.427824	0.278885	0.445163	0.235449	0.125021	0.214349	0.250183	0.406865	0.280799	0.195535	0.385801	0.213184	0.147561	0.472575	0.146254	0.242223	0.0862722	0.261498	0.429161	0.242495	0.245762	0.23677	0.192216
BCAN_6664	164	NE_like	High	TP53 Mutant	UC	K2	0.338247	0.317374	0.447187	0.0801486	0.403017	0.170866	0.215638	0.319372	0.248417	0.659461	0.2681	0.167072	0.375193	0.0772526	0.209102	0.313516	0.521443	0.15124	0.409854	0.147531	0.272694	0.129356	0.289186	0.501927	0.316004	0.340833	0.241651	0.164552	0.288748	0.513985	0.398626	0.20507	0.0698283	0.28006	0.46579	0.327945	0.668763	0.437051	0.229807
BCAN_6754	77	Ba_Sq	Low	TP53 Mutant	UC	K1	0.667333	0.0517358	0.295318	0.143539	0.220678	0.426765	0.315154	0.188443	0.186497	0.0621135	0.209397	0.130407	0.359928	0.194079	0.176138	0.216766	0.276205	0.113751	0.47418	0.0747161	0.0797211	0.217621	0.256135	0.243869	0.341921	0.203731	0.380354	0.147868	0.106335	0.46095	0.240567	0.144955	0.189451	0.267714	0.228775	0.58491	0.253955	0.220371	0.220749
BCAN_6769	134	Ba_Sq	High	TP53 Mutant	UC_Sq	K2	0.0318967	0.199914	0.37854	0.0910435	0.299115	0.0768476	0.156298	0.4472	0.315054	0.473569	0.295345	0.429976	0.341609	0.0658819	0.479548	0.475262	0.456293	0.356416	0.378572	0.431885	0.40304	0.102665	0.363924	0.587046	0.213176	0.364347	0.177571	0.215438	0.207564	0.467886	0.367037	0.169826	0.0637671	0.199209	0.236736	0.0866759	0.510968	0.398869	0.272214
BCAN_6804	111	LumP	Intermediate	WT	UC_MP	K2	0.287617	0.504839	0.149344	0.11371	0.113312	0.286486	0.140885	0.225491	0.159194	0.741507	0.0850079	0.196699	0.289776	0.097982	0.244205	0.211239	0.292867	0.10123	0.264438	0.086136	0.131285	0.183388	0.191553	0.35811	0.227191	0.0851599	0.187096	0.197403	0.257787	0.391144	0.269161	0.241896	0.0488179	0.20846	0.452039	0.294582	0.460327	0.220003	0.177385
BCAN_6848	163	Stroma_rich	Low	WT	UC	K2	0.0565291	0.321931	0.265448	0.135552	0.0769994	0.0408586	0.0866588	0.20667	0.105358	0.597286	0.0839945	0.0591543	0.184835	0.0944511	0.0847101	0.19705	0.426533	0.0962639	0.170257	0.0681137	0.215456	0.143156	0.151455	0.37358	0.166903	0.110479	0.0407604	0.185812	0.151591	0.324924	0.306875	0.0610121	0.071966	0.122562	0.0916188	0.060594	0.735928	0.387724	0.171603
BCAN_6861	14	Ba_Sq	Intermediate	WT	UC	K1	0.480283	0.221206	0.193412	0.185509	0.471601	0.160097	0.186049	0.171589	0.0985626	0.0739479	0.17534	0.108941	0.366748	0.219225	0.18638	0.308996	0.249665	0.124903	0.259314	0.154622	0.0755152	0.203674	0.371993	0.304287	0.354846	0.213748	0.21659	0.217545	0.107901	0.450522	0.26077	0.162473	0.209647	0.204275	0.161598	0.397148	0.233141	0.237829	0.20993
BCAN_6890	55	Stroma_rich	Low	TP53 Mutant	UC	K1	0.533267	0.294047	0.205735	0.081139	0.193009	0.11428	0.0510257	0.183091	0.10976	0.0517665	0.144578	0.0667922	0.328201	0.0984284	0.163761	0.216298	0.239315	0.109316	0.459589	0.0462269	0.063326	0.261217	0.326525	0.200124	0.253381	0.0911641	0.172719	0.187421	0.0554819	0.429722	0.0869978	0.214605	0.141541	0.225604	0.160569	0.435718	0.120614	0.18991	0.184328
BCAN_6892	1	Stroma_rich	Low	WT	UC_Sq	K1	0.333912	0.0426599	0.159218	0.0419606	0.25015	0.108023	0.151271	0.151004	0.264346	0.128152	0.155684	0.0894888	0.31258	0.0577811	0.19572	0.414685	0.200683	0.255591	0.330876	0.278129	0.137862	0.117542	0.360788	0.344388	0.196387	0.13987	0.269638	0.0898309	0.240551	0.283334	0.213719	0.153248	0.0164582	0.282831	0.422047	0.204898	0.0888417	0.15341	0.151042
BCAN_6907	162	Ba_Sq	NA	TP53 Mutant	NA	K2	0.281904	0.372003	0.117112	0.148058	0.696066	0.244932	0.180542	0.163174	0.180684	0.302738	0.151537	0.121689	0.365639	0.143826	0.15577	0.320301	0.276076	0.149352	0.202669	0.135716	0.0839853	0.164748	0.406727	0.371151	0.36311	0.13433	0.198747	0.205151	0.0852408	0.437592	0.151131	0.199043	0.13902	0.182368	0.170645	0.298368	0.324472	0.229513	0.175072
BCAN_6915	109	LumU	High	TP53 Mutant	UC	K2	0.168575	0.465237	0.0597013	0.222104	0.15387	0.0712731	0.208237	0.181741	0.110687	0.387071	0.0593152	0.175999	0.478503	0.216383	0.221693	0.333592	0.192401	0.147764	0.165308	0.274537	0.132986	0.31296	0.31691	0.345435	0.238697	0.117012	0.125099	0.225385	0.192097	0.419163	0.250303	0.272061	0.0711787	0.159389	0.264311	0.171436	0.294419	0.177457	0.227198
BCAN_6922	104	LumU	Intermediate	WT	UC	K2	0.534531	0.407007	0.285122	0.146785	0.0235793	0.171649	0.122664	0.288655	0.33595	0.268959	0.287581	0.231043	0.420727	0.169433	0.302066	0.332583	0.506463	0.250365	0.445632	0.176709	0.136746	0.229667	0.290997	0.398169	0.27276	0.283646	0.354104	0.258044	0.173879	0.632542	0.292591	0.304438	0.189133	0.290395	0.368156	0.515318	0.432706	0.431187	0.27924
BCAN_6925	41	NA	NA	NA	NA	K1	0.666634	0.304642	0.307872	0.129914	0.0551469	0.549648	0.0917719	0.304838	0.193363	0.422147	0.188636	0.197239	0.384379	0.207667	0.252217	0.196675	0.464349	0.141214	0.362919	0.0829552	0.18849	0.171595	0.194805	0.313787	0.326328	0.140172	0.414201	0.274418	0.239897	0.562841	0.372762	0.261904	0.251657	0.273671	0.351755	0.697745	0.577174	0.429574	0.247613
BCAN_6972	76	Stroma_rich	Intermediate	WT	UC	K1	0.627726	0.28381	0.0752841	0.0873725	0.216705	0.367264	0.332852	0.320654	0.257805	0.253098	0.172675	0.254638	0.427865	0.1405	0.338967	0.307197	0.215928	0.253881	0.277305	0.232304	0.262661	0.197182	0.369716	0.337938	0.38168	0.127859	0.261474	0.123211	0.11069	0.473891	0.134117	0.168058	0.128088	0.263325	0.236982	0.509035	0.226753	0.191838	0.285312
BCAN_6985	128	Stroma_rich	NA	TP53 Mutant	UC	K2	0.268697	0.0549032	0.470963	0.199088	0.113272	0.279886	0.334527	0.159135	0.233163	0.499584	0.359022	0.253985	0.35681	0.184779	0.168235	0.319211	0.591316	0.145839	0.551831	0.0950723	0.0806583	0.24854	0.25401	0.424335	0.300097	0.390131	0.358615	0.191118	0.136226	0.539158	0.199022	0.1644	0.152376	0.260076	0.363267	0.357909	0.410145	0.270395	0.211946
BCAN_6992	130	Stroma_rich	Intermediate	TP53 Mutant	UC_MP	K2	0.329226	0.194482	0.137206	0.115319	0.272541	0.268035	0.114563	0.2508	0.225993	0.610108	0.174381	0.174929	0.351011	0.126854	0.258326	0.299005	0.378427	0.12278	0.3357	0.145769	0.179217	0.212727	0.337829	0.427674	0.33289	0.194722	0.226048	0.257093	0.118643	0.440716	0.203404	0.131895	0.0812815	0.182825	0.127167	0.334523	0.394046	0.152307	0.20813
BCAN_6997	161	LumP	Intermediate	WT	UC	K2	0.0393615	0.24266	0.192615	0.140963	0.600379	0.0188641	0.232388	0.0716579	0.0967141	0.391705	0.0511207	0.0531727	0.209287	0.132321	0.0787938	0.314893	0.210392	0.0920407	0.164515	0.141782	0.0546695	0.127338	0.370062	0.390294	0.320824	0.0694971	0.0328712	0.175935	0.225557	0.312069	0.311485	0.109581	0.108423	0.187997	0.399853	0.0391479	0.351206	0.238833	0.145362
BCAN_6998	75	Ba_Sq	NA	WT	UC_Sq	K1	0.412051	0.225789	0.155841	0.268007	0.266021	0.527896	0.348632	0.221352	0.374981	0.10897	0.255336	0.200268	0.362521	0.2633	0.239634	0.363447	0.153037	0.276373	0.270607	0.204531	0.105558	0.316944	0.356742	0.370702	0.471032	0.174167	0.37579	0.165404	0.17958	0.544466	0.28191	0.278801	0.230261	0.262879	0.384925	0.51109	0.141436	0.227327	0.251681
BCAN_7014	3	NA	NA	NA	NA	K1	0.141235	0.0124429	0.292871	0.208539	0.0127175	0.0740545	0.438495	0.179044	0.299249	0.0060782	0.282073	0.120817	0.278235	0.188959	0.176568	0.349845	0.293967	0.257293	0.410048	0.227213	0.120367	0.271929	0.213994	0.350412	0.165174	0.200665	0.307524	0.167396	0.212264	0.442208	0.158092	0.359888	0.0975754	0.211256	0.253318	0.206188	0.0674638	0.183679	0.236275
BCAN_7023	74	LumU	Intermediate	TP53 Mutant	UC	K1	0.452342	0.213196	0.26153	0.250748	0.145543	0.660652	0.167293	0.259556	0.419096	0.0289204	0.449115	0.277384	0.394721	0.283442	0.25059	0.474838	0.349621	0.355388	0.318565	0.311873	0.130443	0.277698	0.374702	0.399729	0.351345	0.396502	0.611337	0.331772	0.0857125	0.534427	0.157263	0.170031	0.13073	0.265749	0.194673	0.607862	0.136261	0.280659	0.294125
BCAN_7029	73	Stroma_rich	Low	WT	UC	K1	0.606646	0.285008	0.110847	0.0725891	0.0398065	0.301262	0.122325	0.407432	0.265497	0.138593	0.177134	0.240484	0.413992	0.134042	0.284547	0.193999	0.196116	0.218649	0.26352	0.122606	0.344409	0.209495	0.209611	0.266523	0.338686	0.107128	0.25506	0.205318	0.228906	0.48061	0.123903	0.281162	0.21911	0.253839	0.36399	0.56182	0.153232	0.259684	0.369364
BCAN_7034	99	Stroma_rich	Low	WT	UC	K1	0.396288	0.013712	0.165278	0.298092	0.00652682	0.169933	0.182787	0.124667	0.0969532	0.00457146	0.225347	0.103952	0.316229	0.403947	0.123723	0.216039	0.173811	0.0947257	0.206271	0.0648217	0.050072	0.267023	0.164703	0.202429	0.227348	0.29825	0.347845	0.266566	0.0615798	0.447263	0.0553092	0.248255	0.527103	0.407906	0.136522	0.374568	0.0261113	0.0857524	0.271252
BCAN_7036	30	Ba_Sq	Intermediate	WT	UC_Sq	K1	0.229836	0.0593166	0.0853388	0.461368	0.029906	0.0774495	0.434862	0.25302	0.14804	0.300932	0.0914186	0.111424	0.310053	0.352401	0.1552	0.247013	0.19758	0.109227	0.165262	0.0627698	0.20989	0.360156	0.192814	0.332128	0.287466	0.105731	0.246836	0.450311	0.228349	0.513389	0.143264	0.352846	0.35894	0.200056	0.360637	0.266147	0.161154	0.121272	0.328926
BCAN_7119	57	Ba_Sq	Intermediate	WT	UC_Sq	K1	0.559965	0.290879	0.187403	0.0897629	0.471092	0.495203	0.152201	0.247624	0.276523	0.143591	0.194966	0.208219	0.414822	0.193823	0.260942	0.313625	0.240872	0.235932	0.443919	0.194769	0.155323	0.176671	0.344152	0.37029	0.475324	0.174406	0.402771	0.177193	0.16289	0.532766	0.267847	0.208394	0.278914	0.38825	0.425008	0.572156	0.150234	0.221046	0.290314
BCAN_7182	160	Ba_Sq	Intermediate	TP53 Mutant	UC	K2	0.273	0.0388565	0.249837	0.0404529	0.563541	0.247326	0.134661	0.15977	0.193288	0.364619	0.210794	0.132104	0.262305	0.0640812	0.114857	0.331732	0.425691	0.122182	0.200842	0.131071	0.073436	0.13884	0.437244	0.434751	0.401065	0.211829	0.219315	0.149201	0.113607	0.437524	0.207546	0.159852	0.117982	0.179741	0.148022	0.349686	0.460484	0.315294	0.190566
BCAN_7191	159	Ba_Sq	Intermediate	WT	UC	K2	0.309118	0.0185729	0.303547	0.194302	0.510412	0.0949006	0.140195	0.122512	0.202833	0.337818	0.283227	0.0580502	0.306307	0.280893	0.0917359	0.337177	0.400291	0.347234	0.32238	0.253192	0.0738329	0.214208	0.336686	0.401145	0.314862	0.141367	0.152265	0.32413	0.10244	0.412519	0.179076	0.106181	0.288684	0.237828	0.16516	0.225571	0.359184	0.343632	0.216197
BCAN_7213	190	NA	NA	NA	NA	K2	0.336572	0.214818	0.231023	0.103825	0.23262	0.101494	0.114504	0.218825	0.335617	0.585602	0.211189	0.0994688	0.299606	0.0967576	0.170639	0.244431	0.37109	0.197927	0.29676	0.111984	0.140768	0.187617	0.300769	0.39212	0.281896	0.138358	0.152011	0.238518	0.21055	0.500703	0.25799	0.291561	0.147187	0.236218	0.370991	0.355299	0.470213	0.333869	0.222621
BCAN_7245	119	NA	NA	NA	NA	K2	0.125091	0.0674708	0.383266	0.0901273	0.401557	0.144916	0.284983	0.195494	0.216161	0.119261	0.428945	0.190453	0.225471	0.0820058	0.177981	0.376744	0.310078	0.28077	0.263404	0.320955	0.17621	0.17214	0.319486	0.441983	0.376984	0.471908	0.264853	0.130194	0.187153	0.429186	0.306032	0.199694	0.0883359	0.300109	0.321227	0.246318	0.111526	0.272386	0.291939
BCAN_7328	100	Ba_Sq	Intermediate	WT	UC_Sq	K1	0.47932	0.343419	0.105278	0.261966	0.00913242	0.161481	0.337182	0.200797	0.127502	0.0547621	0.161501	0.196215	0.378685	0.281047	0.240152	0.26467	0.255046	0.136319	0.304133	0.0883956	0.0885184	0.275393	0.223442	0.271166	0.178138	0.178156	0.239914	0.275463	0.106223	0.478315	0.232246	0.275767	0.253735	0.243019	0.216678	0.359473	0.132352	0.180305	0.241225
BCAN_7330	17	Stroma_rich	Intermediate	TP53 Mutant	UC	K1	0.225002	0.0577198	0.121251	0.137196	0.180241	0.0518125	0.306112	0.345497	0.178849	0.111698	0.101844	0.275951	0.335304	0.0933591	0.285756	0.340538	0.196211	0.12118	0.264896	0.129097	0.326039	0.205289	0.333657	0.389732	0.214613	0.160648	0.120803	0.162447	0.13844	0.440234	0.14506	0.284072	0.132689	0.173926	0.315974	0.228196	0.0884212	0.179252	0.270904
BCAN_7337	38	LumP	Intermediate	TP53 Mutant	UC	K1	0.377697	0.620527	0.210742	0.23366	0.0175647	0.384162	0.0931654	0.186286	0.200609	0.246529	0.180858	0.155399	0.340663	0.251355	0.165085	0.213706	0.326781	0.123198	0.403989	0.0522805	0.0662392	0.332791	0.229282	0.274343	0.310075	0.184046	0.444162	0.308017	0.091266	0.533319	0.155131	0.17753	0.111753	0.410109	0.207959	0.475172	0.373169	0.275909	0.284513
BCAN_7338	50	Stroma_rich	Intermediate	TP53 Mutant	UC	K1	0.502103	0.565081	0.169659	0.262235	0.134923	0.348488	0.313681	0.206062	0.239048	0.204567	0.221004	0.129282	0.425812	0.295248	0.195758	0.291992	0.252763	0.295038	0.352527	0.213986	0.0855601	0.276121	0.327038	0.325043	0.327776	0.122805	0.271027	0.200058	0.112837	0.592785	0.166499	0.170719	0.26176	0.245431	0.168974	0.484229	0.276465	0.319368	0.285586
BCAN_7349	107	Ba_Sq	Intermediate	WT	UC	K2	0.354117	0.514305	0.336889	0.033571	0.518089	0.33186	0.149038	0.174368	0.231213	0.385256	0.343217	0.148789	0.330889	0.0726856	0.148978	0.275972	0.366212	0.273533	0.36853	0.217388	0.0798731	0.105368	0.345514	0.352081	0.381554	0.2928	0.282703	0.121221	0.13618	0.506915	0.128785	0.213694	0.109979	0.218359	0.317517	0.434207	0.344172	0.371727	0.174008
BCAN_7356	98	Stroma_rich	Intermediate	TP53 Mutant	UC	K1	0.531439	0.0465079	0.234689	0.302764	0.163521	0.370296	0.304324	0.271774	0.263938	0.149052	0.312727	0.257833	0.470407	0.40351	0.277218	0.434804	0.375277	0.346609	0.302323	0.269253	0.16642	0.377467	0.378186	0.454462	0.442247	0.223425	0.377949	0.377494	0.144181	0.618328	0.253198	0.225117	0.453103	0.348887	0.254103	0.523636	0.24645	0.342946	0.421914
BCAN_7371	112	LumU	Intermediate	TP53 Mutant	UC	K2	0.273524	0.530493	0.209822	0.162586	0.082238	0.245018	0.19571	0.337885	0.205671	0.665073	0.164979	0.275912	0.349298	0.173895	0.329485	0.289138	0.350165	0.156492	0.292249	0.16561	0.27154	0.19882	0.265356	0.43978	0.240538	0.24532	0.201089	0.232966	0.224732	0.479877	0.248016	0.169198	0.142819	0.238592	0.44984	0.279696	0.444513	0.283224	0.230137
BCAN_7386	158	LumP	Intermediate	TP53 Mutant	UC	K2	0.348971	0.224933	0.237861	0.156997	0.342447	0.277229	0.196253	0.250533	0.242255	0.567256	0.18572	0.164828	0.351531	0.154562	0.233265	0.378431	0.470808	0.157015	0.295413	0.177019	0.18317	0.165491	0.374171	0.505621	0.358983	0.208229	0.246606	0.249368	0.189535	0.513565	0.396088	0.144071	0.170745	0.246627	0.175017	0.35425	0.618624	0.348791	0.22338
BCAN_7413	72	Ba_Sq	Intermediate	WT	UC_Sq	K1	0.471013	0.52559	0.181332	0.165355	0.271334	0.419087	0.271189	0.425613	0.249479	0.0773482	0.261205	0.298476	0.499386	0.21131	0.322078	0.356085	0.275927	0.233621	0.320485	0.195197	0.329748	0.210809	0.419188	0.371353	0.356104	0.250302	0.329981	0.185899	0.053423	0.574718	0.0921243	0.153269	0.266416	0.255182	0.204099	0.494302	0.200336	0.282125	0.288291
BCAN_7417	71	Stroma_rich	Low	WT	NA	K1	0.380354	0.310743	0.325083	0.0771282	0.0494865	0.572654	0.0670492	0.158347	0.249113	0.0428155	0.333528	0.178263	0.244211	0.131606	0.146937	0.224405	0.2304	0.266475	0.473733	0.174044	0.0603223	0.171657	0.221631	0.22018	0.325764	0.251547	0.431554	0.106592	0.0524748	0.414374	0.0848784	0.0976788	0.0974905	0.359417	0.134214	0.506587	0.141886	0.250927	0.209493
BCAN_7422	70	Stroma_rich	High	WT	UC	K1	0.816483	0.261463	0.204969	0.130225	0.0222238	0.537654	0.0744958	0.330796	0.207185	0.0443523	0.298156	0.253977	0.484426	0.187309	0.358191	0.237488	0.314888	0.257732	0.390023	0.26776	0.178794	0.218579	0.228613	0.21821	0.356745	0.26262	0.523567	0.28047	0.0563108	0.582226	0.0937393	0.317411	0.272293	0.30638	0.207162	0.813954	0.127237	0.259734	0.274674
BCAN_7450	69	Ba_Sq	Low	TP53 Mutant	UC	K1	0.684172	0.444845	0.25069	0.0670052	0.0471266	0.508809	0.091619	0.320204	0.316295	0.070131	0.351334	0.297981	0.427655	0.141392	0.355183	0.260287	0.382596	0.397349	0.44256	0.268023	0.196878	0.199627	0.275162	0.27863	0.297902	0.184866	0.382952	0.202864	0.0748597	0.57972	0.109881	0.272709	0.172867	0.283959	0.245643	0.686677	0.209058	0.389514	0.258031
BCAN_7494	68	Ba_Sq	Low	WT	UC	K1	0.586814	0.452265	0.152624	0.0381914	0.0227062	0.500213	0.0982336	0.281617	0.3671	0.0724851	0.271044	0.211211	0.411079	0.092826	0.268881	0.248913	0.373199	0.268271	0.360061	0.132606	0.154831	0.167018	0.208322	0.27402	0.301567	0.17502	0.301258	0.170325	0.0382198	0.493027	0.089639	0.161787	0.141945	0.24564	0.162183	0.582948	0.222519	0.362212	0.289618
BCAN_7522	157	LumP	High	TP53 Mutant	UC_Sq	K2	0.169857	0.199217	0.444884	0.159369	0.542891	0.222678	0.213627	0.25536	0.283311	0.602737	0.345599	0.180945	0.343697	0.18223	0.192226	0.422217	0.557423	0.297733	0.375361	0.274753	0.206396	0.131747	0.370344	0.576638	0.350688	0.311422	0.28875	0.198123	0.281764	0.517167	0.428857	0.26279	0.143212	0.26136	0.42562	0.24104	0.617599	0.446295	0.216728
BCAN_7538	97	NA	NA	NA	NA	K1	0.5318	0.173217	0.259172	0.5347	0.117638	0.32429	0.393505	0.278277	0.266898	0.148706	0.269961	0.200182	0.567779	0.624554	0.255852	0.488955	0.351365	0.255673	0.446285	0.179912	0.132839	0.474182	0.426739	0.477021	0.405014	0.254186	0.463186	0.520914	0.249557	0.767341	0.296429	0.476731	0.668359	0.41337	0.406227	0.517173	0.210136	0.275222	0.45771
BCAN_7567	15	Stroma_rich	Intermediate	TP53 Mutant	UC_Sq	K1	0.493486	0.17152	0.0665064	0.0657333	0.664401	0.138659	0.239518	0.155463	0.125691	0.164426	0.108177	0.0688334	0.371293	0.101588	0.16874	0.254298	0.194424	0.0977354	0.277607	0.11872	0.0755319	0.144926	0.361001	0.282373	0.375371	0.101468	0.207753	0.119032	0.105707	0.382508	0.172207	0.176614	0.0873202	0.21232	0.22008	0.369352	0.13673	0.0946834	0.177667
BCAN_7590	135	LumP	High	TP53 Mutant	UC_MP	K2	0.283711	0.345075	0.183659	0.124686	0.657903	0.174581	0.149648	0.158139	0.126806	0.35718	0.132902	0.263857	0.337571	0.186973	0.23645	0.321871	0.251786	0.113029	0.280417	0.152703	0.0900136	0.152823	0.427804	0.378795	0.35527	0.162494	0.212761	0.192167	0.15644	0.451859	0.143094	0.221407	0.224696	0.208066	0.366551	0.290656	0.249218	0.195435	0.184098
BCAN_7598	43	Ba_Sq	Intermediate	TP53 Mutant	UC_MP	K1	0.433108	0.743576	0.0941924	0.0236325	0.160824	0.245333	0.110168	0.330683	0.0938419	0.298761	0.0821156	0.234807	0.432452	0.0624984	0.333188	0.246593	0.257288	0.1399	0.19353	0.210547	0.218678	0.110177	0.294225	0.308633	0.266065	0.103242	0.162244	0.120145	0.137997	0.479268	0.26451	0.291794	0.118991	0.159561	0.17082	0.421289	0.443373	0.34272	0.196114
BCAN_7640	49	LumU	Low	TP53 Mutant	NA	K1	0.489695	0.03644	0.0248705	0.127188	0.0337116	0.133263	0.0849504	0.404315	0.203801	0.265628	0.12156	0.0918196	0.378364	0.102178	0.251024	0.234339	0.304274	0.132347	0.202764	0.103622	0.319238	0.162175	0.185303	0.301034	0.265587	0.0892144	0.156825	0.192643	0.0816242	0.400439	0.0977839	0.206456	0.16634	0.178408	0.133403	0.402769	0.191102	0.176821	0.259865
BCAN_7646	67	LumP	Intermediate	TP53 Mutant	UC	K1	0.568432	0.332167	0.144166	0.0788132	0.070274	0.623663	0.209246	0.456768	0.117237	0.0434972	0.230644	0.249997	0.351622	0.118164	0.363408	0.209329	0.198716	0.273493	0.221753	0.228441	0.456282	0.189496	0.195538	0.260655	0.266423	0.145253	0.340028	0.114562	0.0627638	0.403386	0.103987	0.131648	0.104463	0.21433	0.13978	0.562409	0.128881	0.245815	0.278954
BCAN_7651	66	Stroma_rich	NA	TP53 Mutant	NA	K1	0.60161	0.0341334	0.17993	0.159446	0.214906	0.626763	0.245904	0.315086	0.177547	0.309178	0.29079	0.271819	0.390369	0.291869	0.300644	0.323169	0.313755	0.230189	0.27732	0.210818	0.230446	0.2083	0.324453	0.374176	0.389557	0.271561	0.462843	0.233985	0.107047	0.553006	0.205591	0.286029	0.368332	0.244317	0.228238	0.680184	0.206277	0.180524	0.255552
BCAN_7698	121	Ba_Sq	Low	WT	UC	K2	0.292044	0.390886	0.404471	0.171451	0.0109011	0.126822	0.334842	0.10824	0.172222	0.12322	0.238785	0.0748579	0.275373	0.181028	0.100684	0.236678	0.35996	0.112897	0.447059	0.0633033	0.0496594	0.199581	0.204071	0.248819	0.161621	0.248214	0.200935	0.134372	0.113454	0.404674	0.265625	0.0763098	0.10392	0.191246	0.173942	0.234095	0.410292	0.33835	0.199242
BCAN_7708	65	LumU	Intermediate	TP53 Mutant	UC	K1	0.457865	0.493352	0.310486	0.113052	0.180559	0.388041	0.265153	0.223336	0.150076	0.11955	0.326586	0.32374	0.342599	0.178541	0.283016	0.236699	0.347353	0.151114	0.251954	0.184573	0.0899754	0.231715	0.236826	0.26193	0.326566	0.43739	0.40141	0.143161	0.108869	0.563965	0.161165	0.188368	0.185461	0.18944	0.192335	0.576283	0.347217	0.354605	0.234342
BCAN_7711	25	Stroma_rich	Intermediate	TP53 Mutant	UC	K1	0.353211	0.217069	0.184719	0.118093	0.304332	0.336114	0.142076	0.209405	0.220438	0.36821	0.298126	0.199001	0.400954	0.121862	0.183933	0.329227	0.369774	0.139604	0.220659	0.196515	0.0872132	0.188651	0.413021	0.363521	0.360898	0.360954	0.339922	0.266642	0.0465309	0.514987	0.0746252	0.187412	0.161376	0.178989	0.135121	0.471349	0.280945	0.201796	0.214969
BCAN_7746	110	NA	NA	NA	NA	K2	0.131197	0.669488	0.0961917	0.121937	0.0605384	0.0481873	0.0855196	0.122833	0.0958858	0.510677	0.0366949	0.213878	0.241051	0.133992	0.234215	0.191736	0.191384	0.10375	0.166655	0.132765	0.0712591	0.130769	0.185852	0.251687	0.136492	0.0716399	0.036721	0.0954804	0.194558	0.311599	0.19164	0.235349	0.0210285	0.114643	0.312974	0.105525	0.386612	0.239156	0.111495
BCAN_7795	189	LumU	Intermediate	WT	UC_MP	K2	0.339517	0.361793	0.181105	0.1471	0.148499	0.0999329	0.183028	0.189307	0.169677	0.535066	0.148124	0.0791462	0.325969	0.128041	0.137922	0.21021	0.41246	0.119401	0.272244	0.0687382	0.0716608	0.190969	0.265723	0.342335	0.346736	0.101874	0.197135	0.210268	0.159654	0.512742	0.148672	0.257719	0.161787	0.297833	0.159789	0.355214	0.496261	0.290337	0.244245
BCAN_7798	156	Ba_Sq	Intermediate	TP53 Mutant	UC	K2	0.128016	0.191945	0.252496	0.0958452	0.528629	0.0752065	0.19362	0.243831	0.266907	0.328848	0.369307	0.096377	0.279548	0.101861	0.134721	0.404602	0.396636	0.459585	0.170197	0.384568	0.213874	0.112512	0.372781	0.465463	0.28509	0.186605	0.13464	0.176037	0.0684543	0.426455	0.0691117	0.126644	0.136256	0.157546	0.139379	0.16529	0.295943	0.384056	0.201191
BCAN_7799	155	Ba_Sq	Intermediate	TP53 Mutant	UC_Sq	K2	0.1804	0.226356	0.4606	0.0764987	0.031679	0.0957566	0.180974	0.219913	0.290623	0.71535	0.355081	0.122098	0.276191	0.0733329	0.146447	0.352059	0.57271	0.348867	0.380999	0.288703	0.170451	0.175447	0.330034	0.511665	0.21191	0.296871	0.143797	0.174254	0.242981	0.532893	0.393694	0.185638	0.0839937	0.229043	0.356837	0.231539	0.650637	0.502667	0.281718
BCAN_7960	154	LumU	Intermediate	TP53 Mutant	UC	K2	0.268497	0.418596	0.290836	0.141569	0.146198	0.107418	0.159059	0.230981	0.194023	0.728893	0.128005	0.151647	0.333238	0.146837	0.229549	0.297819	0.460014	0.135016	0.316107	0.112169	0.176249	0.196902	0.279929	0.445875	0.20025	0.158894	0.152338	0.210983	0.246539	0.487486	0.342702	0.180834	0.139212	0.228575	0.379962	0.240267	0.682319	0.401422	0.175251
BCAN_7973	120	LumP	NA	WT	UC	K2	0.00659692	0.0400663	0.347307	0.340932	0.343754	0.0402528	0.419338	0.210158	0.189651	0.0829377	0.246667	0.152195	0.255012	0.319012	0.142845	0.368986	0.363356	0.265483	0.23128	0.204831	0.163273	0.228043	0.278788	0.445044	0.242491	0.2698	0.199775	0.247292	0.146376	0.479478	0.25887	0.0810683	0.341362	0.202634	0.22943	0.0645064	0.37013	0.369871	0.216304
BCAN_7976	123	Stroma_rich	Low	WT	UC	K2	0.00114165	0.0518828	0.546238	0.195433	0.00979895	0.0858502	0.151083	0.0880016	0.189015	0.119126	0.405173	0.136513	0.170515	0.28193	0.0861355	0.31476	0.501369	0.340017	0.241044	0.29995	0.0471455	0.146823	0.117114	0.365643	0.103053	0.414874	0.210564	0.224712	0.321346	0.413158	0.501376	0.0718754	0.375374	0.147809	0.12989	0.0983841	0.53283	0.550124	0.224264
BCAN_7985	114	Ba_Sq	NA	WT	UC_Sq	K2	0.136987	0.0928266	0.19677	0.307554	0.00659712	0.276552	0.200991	0.209316	0.342421	0.426473	0.199975	0.413187	0.29058	0.317103	0.330283	0.276179	0.343497	0.168573	0.276008	0.152821	0.15545	0.26677	0.171624	0.388542	0.207626	0.222456	0.266865	0.34405	0.217008	0.43245	0.207668	0.157266	0.21202	0.231178	0.46637	0.226477	0.262448	0.247854	0.250714
BCAN_8001	153	Ba_Sq	High	TP53 Mutant	UC_Sq	K2	0.442259	0.362523	0.147557	0.113235	0.686909	0.30974	0.333929	0.242492	0.240125	0.395109	0.164534	0.115273	0.39114	0.121779	0.185748	0.298319	0.297569	0.165656	0.275779	0.131121	0.202757	0.198921	0.3933	0.409412	0.394631	0.116672	0.205521	0.153926	0.118726	0.468809	0.216065	0.145543	0.0780141	0.257095	0.265972	0.385407	0.376514	0.257622	0.230883
BCAN_8026	152	Stroma_rich	Intermediate	TP53 Mutant	UC	K2	0.254266	0.329298	0.0682538	0.171078	0.349097	0.0930686	0.246301	0.139304	0.102055	0.641493	0.044168	0.0472798	0.293797	0.16742	0.150202	0.27457	0.244306	0.0926573	0.198506	0.138829	0.113318	0.173293	0.35689	0.375933	0.240527	0.0512417	0.114751	0.151027	0.0969587	0.361052	0.131079	0.0962748	0.094164	0.181015	0.21215	0.158657	0.393573	0.125726	0.170736
BCAN_8075	151	Ba_Sq	Intermediate	TP53 Mutant	UC	K2	0.0325267	0.229268	0.441951	0.121698	0.542441	0.0326877	0.130383	0.121098	0.175184	0.539703	0.189909	0.0685767	0.225855	0.126761	0.0557707	0.30358	0.494509	0.226972	0.242085	0.197518	0.124544	0.105652	0.278871	0.455035	0.246423	0.145861	0.0403827	0.232246	0.288643	0.367943	0.422822	0.175521	0.11748	0.206753	0.349968	0.0482925	0.735682	0.543453	0.170076
BCAN_8095	64	Ba_Sq	Low	WT	UC	K1	0.694763	0.028591	0.128383	0.0566238	0.0064398	0.743052	0.0785725	0.188396	0.0972487	0.000222288	0.210634	0.183937	0.288433	0.119227	0.223711	0.174652	0.169539	0.226067	0.237499	0.178974	0.0811947	0.163701	0.198762	0.128364	0.26757	0.102912	0.393858	0.110573	0.0625562	0.31429	0.165078	0.148659	0.115041	0.216416	0.131268	0.667377	0.0365738	0.139487	0.154109
BCAN_8122	28	LumU	NA	TP53 Mutant	UC_MP	K1	0.403564	0.651905	0.0630747	0.137742	0.324108	0.132041	0.116682	0.118456	0.0929519	0.0978793	0.089623	0.0390346	0.349081	0.167761	0.130938	0.207527	0.106529	0.0946834	0.217489	0.0862916	0.052381	0.129739	0.238664	0.17437	0.213591	0.0896003	0.126479	0.198872	0.0427902	0.30382	0.0976337	0.162406	0.094091	0.159599	0.139196	0.266433	0.199561	0.17485	0.143911
BCAN_8141	7	NA	NA	NA	NA	K1	0.29994	0.200673	0.276	0.325728	0.180246	0.20207	0.398169	0.260431	0.220156	0.18832	0.150117	0.152004	0.353888	0.288976	0.239032	0.403867	0.284213	0.212271	0.472399	0.143041	0.183459	0.297253	0.40133	0.47004	0.284664	0.15637	0.257934	0.291032	0.230786	0.563921	0.330424	0.19798	0.274642	0.343938	0.469638	0.261081	0.237223	0.247791	0.288401
BCAN_8187	51	Ba_Sq	Intermediate	WT	UC	K1	0.472688	0.478929	0.216342	0.0841153	0.1644	0.301643	0.080592	0.211458	0.259075	0.27803	0.299832	0.124647	0.375262	0.180933	0.193574	0.303798	0.44646	0.306585	0.312995	0.184465	0.0795076	0.167507	0.401439	0.316809	0.285409	0.144125	0.247039	0.238915	0.0505749	0.573809	0.0824305	0.199518	0.307822	0.202425	0.154967	0.500438	0.330954	0.415596	0.235229
BCAN_8188	150	Ba_Sq	High	TP53 Mutant	NA	K2	0.456578	0.395077	0.12481	0.0572218	0.486327	0.288784	0.15687	0.206779	0.315535	0.55805	0.191057	0.092748	0.380429	0.0819388	0.17535	0.303381	0.336981	0.245539	0.260708	0.1582	0.103969	0.166171	0.375396	0.398769	0.394462	0.0802252	0.162949	0.157629	0.0879009	0.452323	0.175075	0.13423	0.0818746	0.282189	0.17703	0.393362	0.479015	0.281928	0.204963
BCAN_8205	19	Stroma_rich	Intermediate	TP53 Mutant	UC	K1	0.32475	0.0448746	0.124178	0.325408	0.35347	0.273356	0.299055	0.425888	0.184922	0.362279	0.13198	0.260979	0.409215	0.275204	0.330063	0.452327	0.35127	0.154101	0.246409	0.198632	0.437219	0.239744	0.337521	0.571244	0.349768	0.231999	0.303696	0.347899	0.168978	0.537185	0.302205	0.328562	0.26449	0.226072	0.210392	0.338163	0.346834	0.205074	0.293192
BCAN_8249	12	NA	NA	NA	NA	K1	0.282503	0.0553998	0.254853	0.196864	0.565464	0.274987	0.219494	0.174598	0.181269	0.127863	0.229361	0.159355	0.311064	0.229839	0.14339	0.342614	0.217186	0.279749	0.308594	0.275248	0.145119	0.150832	0.384228	0.370549	0.370982	0.187316	0.2471	0.15695	0.134995	0.455045	0.159381	0.164107	0.242034	0.210832	0.329444	0.334032	0.104582	0.250604	0.191323
BCAN_8250	149	Stroma_rich	Intermediate	WT	UC	K2	0.3214	0.239261	0.23856	0.124461	0.408955	0.0835438	0.179767	0.264678	0.161878	0.525465	0.103543	0.131823	0.382304	0.1767	0.214268	0.313792	0.321923	0.140782	0.346206	0.17247	0.172398	0.159968	0.370289	0.443509	0.324517	0.128635	0.129976	0.232756	0.224029	0.471098	0.257323	0.211464	0.213474	0.241448	0.403237	0.270478	0.426678	0.282932	0.211856
BCAN_8261	21	NA	NA	NA	NA	K1	0.29956	0.0776149	0.165985	0.120821	0.206312	0.0908563	0.176219	0.240483	0.140072	0.483098	0.0717334	0.108084	0.304849	0.169606	0.235803	0.27289	0.212174	0.105508	0.276433	0.115296	0.136489	0.157521	0.224147	0.393657	0.264407	0.0565106	0.112298	0.194127	0.344114	0.353591	0.353705	0.374201	0.247536	0.264395	0.574095	0.22726	0.23441	0.161226	0.167145
BCAN_8271	148	Stroma_rich	Intermediate	WT	UC	K2	0.196813	0.273064	0.242608	0.0911021	0.316132	0.28026	0.11352	0.254176	0.167213	0.510236	0.21863	0.137077	0.240278	0.0987885	0.16679	0.288891	0.398676	0.262633	0.188694	0.196174	0.2796	0.192098	0.299335	0.437356	0.314574	0.120455	0.157533	0.164689	0.141336	0.380143	0.219306	0.150675	0.0466397	0.362562	0.161649	0.240358	0.529685	0.36484	0.226549
BCAN_8313	23	Stroma_rich	Low	WT	UC_MP	K1	0.522312	0.0485269	0.113299	0.150483	0.0272499	0.132655	0.0975636	0.148297	0.112535	0.401761	0.074068	0.0606848	0.317236	0.247232	0.200203	0.15874	0.216498	0.106447	0.304644	0.096543	0.0706482	0.191798	0.170113	0.232844	0.161178	0.0573107	0.158714	0.21051	0.200445	0.337392	0.335972	0.183569	0.279281	0.230467	0.336589	0.34706	0.204233	0.113884	0.176758
BCAN_8325	147	Ba_Sq	NA	WT	UC_Sq	K2	0.32307	0.171049	0.121446	0.111038	0.673527	0.263571	0.32161	0.133646	0.247263	0.29711	0.210192	0.124683	0.313275	0.115746	0.166239	0.346629	0.264595	0.186135	0.228053	0.169891	0.0755277	0.17272	0.416283	0.380354	0.341953	0.191586	0.19193	0.132644	0.064692	0.394555	0.178173	0.0713811	0.0582246	0.21038	0.163123	0.292378	0.233305	0.161502	0.168548
BCAN_8337	146	Ba_Sq	High	TP53 Mutant	UC	K2	0.325934	0.0541147	0.163402	0.0645524	0.790456	0.160137	0.172063	0.36189	0.121517	0.292808	0.109176	0.167265	0.357465	0.076239	0.22933	0.356429	0.292162	0.102273	0.259293	0.149688	0.346718	0.13515	0.488932	0.471268	0.403026	0.139509	0.199216	0.178854	0.114249	0.429644	0.165433	0.197099	0.112766	0.21595	0.261147	0.311468	0.278102	0.1806	0.250999
BCAN_8372	132	Stroma_rich	Intermediate	WT	UC	K2	0.379516	0.409433	0.0587147	0.140682	0.468405	0.122536	0.171492	0.333737	0.160235	0.374717	0.113486	0.126315	0.381931	0.16091	0.222702	0.304224	0.216848	0.10102	0.217339	0.102123	0.323653	0.207951	0.374249	0.441113	0.403869	0.153605	0.171292	0.20698	0.0730478	0.483372	0.110401	0.196871	0.200526	0.266896	0.148783	0.32967	0.294004	0.161731	0.381815
BCAN_8390	63	Stroma_rich	High	TP53 Mutant	UC	K1	0.658366	0.434897	0.184429	0.0857817	0.480226	0.482065	0.156132	0.298234	0.110984	0.270141	0.119831	0.178452	0.49079	0.126147	0.256928	0.313456	0.299573	0.12976	0.314996	0.169256	0.212512	0.187821	0.417141	0.363385	0.466875	0.13445	0.324017	0.163599	0.158549	0.479395	0.295611	0.165635	0.121958	0.32922	0.28213	0.57031	0.38858	0.291239	0.258457
BCAN_8391	62	NA	NA	NA	NA	K1	0.952351	0.388277	0.153289	0.0381345	0.0114097	0.674309	0.0719458	0.271874	0.121814	0.0872492	0.227702	0.207615	0.44157	0.146299	0.307526	0.13608	0.251637	0.135815	0.367401	0.109037	0.114807	0.162371	0.191035	0.120715	0.303038	0.214335	0.484319	0.141596	0.0594987	0.472801	0.131501	0.194676	0.201653	0.25758	0.168717	0.856665	0.165885	0.196221	0.203014
BCAN_8419	122	LumP	Intermediate	TP53 Mutant	NA	K2	0.366189	0.0462918	0.41926	0.238774	0.0512538	0.106045	0.186347	0.148959	0.175541	0.30267	0.246242	0.0694816	0.294106	0.253655	0.107357	0.306112	0.568618	0.288392	0.345438	0.16862	0.0708225	0.256044	0.23992	0.381781	0.235815	0.164087	0.181886	0.320947	0.18265	0.473441	0.36506	0.142771	0.209791	0.273929	0.231592	0.273575	0.626449	0.51934	0.264388
BCAN_8435	145	Stroma_rich	Intermediate	TP53 Mutant	UC	K2	0.154737	0.419604	0.187124	0.0742315	0.492924	0.0340538	0.240152	0.114848	0.127958	0.367882	0.0564671	0.0682149	0.255805	0.0501725	0.102516	0.267962	0.151139	0.0924153	0.208491	0.103192	0.102534	0.136709	0.360607	0.321453	0.282309	0.0783078	0.0394324	0.0813306	0.260954	0.34326	0.228866	0.207591	0.044058	0.214197	0.600703	0.138569	0.235711	0.255546	0.125515
BCAN_8448	31	Ba_Sq	Intermediate	TP53 Mutant	UC	K1	0.230064	0.192035	0.0547588	0.359739	0.08332	0.0584147	0.42528	0.251263	0.0852153	0.190421	0.0566722	0.108327	0.285128	0.33588	0.177416	0.258933	0.135152	0.085076	0.204538	0.0616699	0.264519	0.274236	0.243672	0.341562	0.189001	0.09675	0.128869	0.287795	0.0635472	0.500002	0.0985995	0.196916	0.35606	0.158872	0.103826	0.221486	0.153375	0.115147	0.281776
BCAN_8489	4	Ba_Sq	Intermediate	WT	NA	K1	0.414267	0.155655	0.209066	0.288706	0.175708	0.130344	0.36143	0.230936	0.323624	0.0273328	0.290475	0.146814	0.40824	0.290345	0.252523	0.422943	0.280678	0.300091	0.417089	0.214582	0.1289	0.314964	0.404597	0.410991	0.333966	0.23205	0.330773	0.26996	0.0854804	0.616305	0.168118	0.240542	0.314269	0.369134	0.258984	0.383481	0.107895	0.231572	0.338233
BCAN_8498	116	Ba_Sq	Low	TP53 Mutant	UC_Sq	K2	0.281096	0.335132	0.240853	0.289307	0.03518	0.0922109	0.427933	0.167962	0.389611	0.0506096	0.366027	0.107535	0.355518	0.312848	0.147644	0.324666	0.345154	0.521543	0.339514	0.289577	0.157651	0.296763	0.151194	0.343695	0.126606	0.234225	0.191109	0.253198	0.0478531	0.495695	0.0754911	0.121196	0.196602	0.270055	0.301968	0.203197	0.192708	0.399292	0.211297
BCAN_8528	137	Stroma_rich	Intermediate	WT	UC	K2	0.256757	0.0482479	0.422961	0.115108	0.344605	0.438526	0.16298	0.209407	0.296156	0.273396	0.397006	0.171087	0.299827	0.143379	0.131225	0.328971	0.619632	0.442831	0.292563	0.300708	0.171873	0.146705	0.243093	0.449376	0.407754	0.224739	0.311889	0.201134	0.260655	0.490147	0.283703	0.138132	0.188438	0.251222	0.236376	0.366048	0.532781	0.571004	0.250785
BCAN_8560	48	NA	NA	NA	NA	K1	0.493622	0.23085	0.244209	0.129455	0.00790306	0.283359	0.0978868	0.187786	0.188248	0.124768	0.292025	0.245487	0.325779	0.194857	0.278669	0.261995	0.282876	0.398439	0.288273	0.302256	0.083555	0.188913	0.216835	0.276593	0.184809	0.137267	0.202679	0.24683	0.169562	0.400419	0.264189	0.25531	0.229103	0.234194	0.305682	0.406921	0.163727	0.349931	0.243216
BCAN_8561	61	Ba_Sq	Intermediate	TP53 Mutant	NA	K1	0.656956	0.327757	0.162469	0.0568789	0.355165	0.635911	0.157499	0.232726	0.064467	0.222174	0.102554	0.198772	0.376145	0.109948	0.255409	0.264165	0.262796	0.10229	0.269967	0.124699	0.129846	0.149813	0.348765	0.28122	0.411301	0.118248	0.335019	0.108326	0.158313	0.419846	0.311007	0.104199	0.0948416	0.225584	0.151099	0.605744	0.376522	0.249249	0.183498
BCAN_8598	144	Stroma_rich	High	WT	UC	K2	0.0206566	0.155749	0.229153	0.0782298	0.70374	0.0516586	0.177163	0.212559	0.219039	0.581311	0.143126	0.125765	0.248288	0.0478284	0.12597	0.360882	0.383999	0.122213	0.213374	0.144837	0.268757	0.0888415	0.38397	0.528473	0.335542	0.202697	0.0683387	0.154344	0.205449	0.3462	0.24498	0.135379	0.0180809	0.252581	0.372484	0.054451	0.455987	0.289318	0.159907
BCAN_8639	96	LumU	Intermediate	WT	UC	K1	0.475152	0.0182484	0.106447	0.342706	0.13795	0.286604	0.451027	0.135437	0.0226783	0.000747101	0.0777803	0.200183	0.362602	0.421121	0.254406	0.233101	0.117052	0.103994	0.303914	0.130751	0.0766858	0.295883	0.208966	0.200477	0.17638	0.107683	0.24358	0.179983	0.0971826	0.386762	0.219694	0.14646	0.338542	0.205381	0.213407	0.338342	0.00858386	0.0248789	0.193645
BCAN_8664	60	Stroma_rich	Intermediate	WT	UC	K1	0.552069	0.557975	0.123389	0.136909	0.00852772	0.616313	0.257967	0.25047	0.0929235	0.0825625	0.209126	0.502344	0.3447	0.252064	0.388907	0.156915	0.179436	0.118984	0.200806	0.144671	0.100442	0.196512	0.185503	0.154255	0.297734	0.279934	0.44799	0.138406	0.0473556	0.516695	0.0694474	0.16662	0.286295	0.161745	0.185763	0.665904	0.174653	0.199308	0.195985
BCAN_8685	42	Stroma_rich	NA	WT	UC	K1	0.484283	0.796883	0.0278734	0.0146275	0.0131868	0.362595	0.0631827	0.159347	0.0737464	0.118762	0.0778321	0.104909	0.32282	0.062029	0.176931	0.120932	0.149187	0.0731029	0.179095	0.0321143	0.0519899	0.0887704	0.167351	0.0928367	0.255138	0.0589724	0.262369	0.067788	0.164157	0.32968	0.0679422	0.10234	0.0422524	0.12765	0.0888173	0.441421	0.233267	0.209598	0.135353
BCAN_8690	143	NA	NA	NA	NA	K2	0.0409213	0.210767	0.35439	0.133666	0.494106	0.0979413	0.322938	0.124479	0.315945	0.411489	0.344748	0.213311	0.253328	0.106899	0.14736	0.380838	0.58991	0.296528	0.222592	0.250337	0.0808205	0.155036	0.331932	0.483533	0.24873	0.322199	0.177136	0.200266	0.113942	0.469117	0.228296	0.0518726	0.0415466	0.177897	0.149318	0.128731	0.578873	0.487409	0.188946
BCAN_8707	142	Stroma_rich	High	TP53 Mutant	UC_MP	K2	0.213981	0.317872	0.174276	0.0787146	0.80427	0.112949	0.172333	0.164418	0.180931	0.482067	0.127631	0.109186	0.340429	0.0822601	0.139667	0.350892	0.315411	0.176063	0.202491	0.192879	0.131045	0.13218	0.446254	0.445531	0.406906	0.101348	0.0813609	0.156232	0.142163	0.392767	0.210523	0.136149	0.0687522	0.228227	0.273416	0.186292	0.441117	0.291803	0.177063
BCAN_8715	59	NA	NA	NA	NA	K1	0.47116	0.0465655	0.133705	0.0870978	0.0100961	0.394439	0.100395	0.189894	0.0854192	0.00391203	0.198303	0.196779	0.291299	0.206519	0.264571	0.265631	0.154386	0.110391	0.23428	0.204589	0.0688235	0.158032	0.23963	0.250524	0.410344	0.29055	0.369148	0.161631	0.263488	0.390997	0.357638	0.145323	0.308425	0.268457	0.140346	0.493829	0.0202401	0.0677081	0.31241
BCAN_8726	117	Stroma_rich	Intermediate	TP53 Mutant	UC_MP	K2	0.211404	0.33047	0.346899	0.0381075	0.0299106	0.084531	0.0975423	0.193444	0.183651	0.428756	0.214847	0.275931	0.248161	0.0413057	0.235935	0.19557	0.414216	0.0978626	0.497224	0.0706318	0.105362	0.0791877	0.144998	0.303125	0.14442	0.162452	0.206726	0.133125	0.149925	0.405799	0.204278	0.226983	0.0784009	0.170698	0.319903	0.261361	0.302474	0.23847	0.1274
BCAN_8739	32	NA	NA	NA	NA	K1	0.139274	0.19877	0.24137	0.410245	0.175567	0.230611	0.548867	0.122429	0.0970097	0.355573	0.174206	0.121008	0.273199	0.360628	0.100346	0.291151	0.303969	0.100483	0.230033	0.0779007	0.0721575	0.336072	0.266495	0.375169	0.342736	0.228191	0.259418	0.26137	0.159218	0.513402	0.152848	0.121248	0.355392	0.194325	0.198625	0.214857	0.356107	0.190993	0.241434
BCAN_8743	141	LumU	Intermediate	TP53 Mutant	UC	K2	0.262495	0.0390037	0.16271	0.113248	0.74734	0.19942	0.207346	0.130442	0.085468	0.342901	0.0669376	0.0824825	0.313613	0.117797	0.129809	0.31592	0.210095	0.0875812	0.258153	0.158749	0.111617	0.139047	0.417562	0.383122	0.370288	0.0776921	0.186528	0.142246	0.116838	0.31956	0.176326	0.100734	0.10953	0.206602	0.25503	0.211388	0.272557	0.125473	0.132098
BCAN_8837	140	Ba_Sq	High	TP53 Mutant	UC	K2	0.0575036	0.192168	0.231472	0.164717	0.505035	0.0547274	0.225372	0.225451	0.170894	0.777842	0.0996086	0.0942561	0.259525	0.139192	0.13395	0.275409	0.376541	0.0913609	0.252514	0.0917968	0.263354	0.143182	0.299315	0.499575	0.276339	0.101934	0.100692	0.216388	0.248768	0.395747	0.264539	0.206053	0.101157	0.198849	0.382462	0.0878498	0.541126	0.239137	0.197337
BCAN_8857	58	LumP	High	WT	UC	K1	0.799803	0.222432	0.213782	0.0823257	0.0287049	0.854359	0.079385	0.299206	0.233006	0.107846	0.36666	0.327227	0.424508	0.198093	0.344799	0.25281	0.321987	0.260655	0.326081	0.278718	0.141265	0.186837	0.237134	0.23077	0.415653	0.317943	0.727393	0.203419	0.0596652	0.56153	0.107099	0.197165	0.267852	0.301992	0.184835	0.921662	0.143193	0.222188	0.289497
BCAN_8859	26	Ba_Sq	Low	TP53 Mutant	UC_Sq	K1	0.384065	0.252027	0.0756927	0.18724	0.346408	0.264448	0.216822	0.237167	0.258844	0.322323	0.14523	0.11893	0.350166	0.211742	0.187659	0.269386	0.34075	0.151422	0.197003	0.0723403	0.166899	0.208357	0.30956	0.36536	0.331179	0.0769212	0.212626	0.301308	0.140629	0.523067	0.137257	0.250472	0.287795	0.226864	0.286697	0.413287	0.263527	0.285339	0.252584
BCAN_8881	54	LumP	Intermediate	WT	UC	K1	0.605723	0.0321706	0.148564	0.238129	0.016493	0.303433	0.321599	0.24886	0.256344	0.352639	0.183155	0.13076	0.407385	0.316332	0.246493	0.286162	0.328702	0.239445	0.283971	0.201385	0.140367	0.257822	0.227038	0.336798	0.280315	0.132833	0.352378	0.243048	0.0966832	0.559693	0.185428	0.206614	0.420149	0.263178	0.219437	0.535341	0.349423	0.249796	0.242462
BCAN_8919	27	LumU	High	TP53 Mutant	UC	K1	0.402943	0.320544	0.130807	0.369863	0.369505	0.244693	0.407028	0.293517	0.191052	0.412151	0.172777	0.219592	0.528257	0.356361	0.289652	0.449802	0.379882	0.179355	0.282625	0.232457	0.155294	0.362706	0.401993	0.513613	0.379538	0.203127	0.337894	0.371191	0.165887	0.654979	0.295289	0.338585	0.276757	0.327898	0.269724	0.410712	0.373905	0.230385	0.323492
BCAN_8927	139	LumU	Intermediate	TP53 Mutant	UC	K2	0.251309	0.0511089	0.107993	0.0784177	0.711049	0.191863	0.172503	0.193688	0.125182	0.511484	0.0678256	0.122061	0.286977	0.0822245	0.161358	0.334229	0.242998	0.0776815	0.237976	0.120921	0.190303	0.133322	0.479853	0.450359	0.384493	0.0837046	0.164659	0.153706	0.15393	0.365516	0.153485	0.183144	0.0643078	0.214564	0.381764	0.245324	0.25735	0.0971254	0.150145
BCAN_8945	106	Ba_Sq	Intermediate	TP53 Mutant	NA	K2	0.202643	0.423	0.108857	0.274511	0.440248	0.0908484	0.251462	0.124508	0.131022	0.318097	0.0897138	0.0609487	0.376689	0.317617	0.131457	0.335046	0.149344	0.127282	0.196751	0.222735	0.102303	0.237599	0.354568	0.376469	0.362211	0.128706	0.232294	0.29251	0.119265	0.411065	0.12426	0.128282	0.299298	0.35366	0.295149	0.159961	0.249129	0.158192	0.274159

## Sheet: Figure 3b-f
BCAN	Subtype	survival_chemo	survival_immuno	OS	status	MS_Cluster	SBS2	SBS13	SBS2.3	SBS13.3	Binned_Histology	TMBCategorical	TMBNumeric
BCAN_8095	Ba_Sq	NA	NA	45.8316	0	K1	0.000222288	0.0064398	Low	Low	UC	Low	6
BCAN_7985	Ba_Sq	NA	2.29979	3.77823	1	K2	0.426473	0.00659712	High	Low	UC_Sq	NA	NA
BCAN_7328	Ba_Sq	NA	3.35113	23.1294	1	K1	0.0547621	0.00913242	Low	Low	UC_Sq	Intermediate	7
BCAN_6214	Ba_Sq	NA	NA	NA	NA	K1	0.195553	0.0103039	Mid	Low	UC_Sq	Intermediate	11
BCAN_7698	Ba_Sq	NA	NA	40.8706	0	K2	0.12322	0.0109011	Low	Low	UC	Low	4
BCAN_6102	Ba_Sq	1.18275	NA	14.6201	1	K2	0.525292	0.0166917	High	Low	NA	Intermediate	8
BCAN_6026	Ba_Sq	NA	NA	12.4189	1	K2	0.922564	0.0218537	High	Low	UC	High	31
BCAN_7494	Ba_Sq	NA	NA	17.8727	0	K1	0.0724851	0.0227062	Low	Low	UC	Low	6
BCAN_7036	Ba_Sq	NA	1.01848	82.3655	1	K1	0.300932	0.029906	Mid	Low	UC_Sq	Intermediate	10
BCAN_7799	Ba_Sq	NA	2.7269	6.17659	1	K2	0.71535	0.031679	High	Low	UC_Sq	Intermediate	14
BCAN_5854	Ba_Sq	NA	32.8871	101.815	0	K1	0.110188	0.0346231	Low	Low	UC_Sq	High	56
BCAN_8498	Ba_Sq	NA	NA	25.922	1	K2	0.0506096	0.03518	Low	Low	UC_Sq	Low	2
BCAN_5466	Ba_Sq	NA	3.48255	36.5667	1	K2	0.298993	0.0354375	Mid	Low	UC	Intermediate	10
BCAN_7450	Ba_Sq	29.5688	24.7721	51.2854	1	K1	0.070131	0.0471266	Low	Low	UC	Low	6
BCAN_8448	Ba_Sq	NA	14.3244	22.6366	1	K1	0.190421	0.08332	Mid	Low	UC	Intermediate	10
BCAN_5847	Ba_Sq	9.82341	9.82341	20.3368	1	K1	0.00193253	0.134725	Low	Low	UC_Sq	Intermediate	14
BCAN_7598	Ba_Sq	NA	18.2012	28.0903	1	K1	0.298761	0.160824	Mid	Mid	UC_MP	Intermediate	8
BCAN_8187	Ba_Sq	8.93634	NA	20.5667	1	K1	0.27803	0.1644	Mid	Mid	UC	Intermediate	9
BCAN_5624	Ba_Sq	NA	14.0288	37.7823	1	K1	0.228275	0.172867	Mid	Mid	UC_MP	Intermediate	8
BCAN_6506	Ba_Sq	NA	NA	3.38398	1	K1	0.00133982	0.173548	Low	Mid	UC_Sq	Intermediate	9
BCAN_8489	Ba_Sq	11.2033	31.2115	32.1971	1	K1	0.0273328	0.175708	Low	Mid	NA	Intermediate	12
BCAN_6095	Ba_Sq	NA	1.01848	10.4476	1	K1	0.20952	0.187743	Mid	Mid	UC_Sq	Low	4
BCAN_5712	Ba_Sq	46.4559	44.4517	47.8029	0	K1	0.238591	0.189395	Mid	Mid	UC_Sq	Intermediate	8
BCAN_6754	Ba_Sq	NA	22.6037	39.7207	0	K1	0.0621135	0.220678	Low	Mid	UC	Low	6
BCAN_6059	Ba_Sq	NA	NA	19.9425	1	K2	0.188206	0.245459	Mid	Mid	UC	Intermediate	11
BCAN_6316	Ba_Sq	19.3183	14.0945	18.0041	1	K1	0.108961	0.247454	Low	Mid	NA	Intermediate	11
BCAN_6998	Ba_Sq	NA	NA	NA	NA	K1	0.10897	0.266021	Low	Mid	UC_Sq	NA	NA
BCAN_7413	Ba_Sq	NA	NA	83.5483	0	K1	0.0773482	0.271334	Low	Mid	UC_Sq	Intermediate	12
BCAN_6769	Ba_Sq	9.16632	3.44969	13.6345	1	K2	0.473569	0.299115	High	Mid	UC_Sq	High	22
BCAN_5599	Ba_Sq	16.3285	NA	19.4497	0	K1	0.000681446	0.341379	Low	Mid	UC	Intermediate	8
BCAN_8859	Ba_Sq	NA	7.0308	25.9548	1	K1	0.322323	0.346408	Mid	Mid	UC_Sq	Low	5
BCAN_8561	Ba_Sq	NA	NA	11.729	0	K1	0.222174	0.355165	Mid	High	NA	Intermediate	13
BCAN_6028	Ba_Sq	6.04517	NA	26.8747	1	K1	0.220286	0.386821	Mid	High	UC	Intermediate	7
BCAN_8945	Ba_Sq	57.1992	53.2895	64.0657	0	K2	0.318097	0.440248	Mid	High	NA	Intermediate	11
BCAN_7119	Ba_Sq	NA	NA	4.07392	1	K1	0.143591	0.471092	Low	High	UC_Sq	Intermediate	10
BCAN_6861	Ba_Sq	NA	18.0698	29.5688	1	K1	0.0739479	0.471601	Low	High	UC	Intermediate	10
BCAN_5136	Ba_Sq	NA	28.5175	49.2156	1	K2	0.643337	0.482121	High	High	UC_MP	Intermediate	15
BCAN_8188	Ba_Sq	NA	NA	8.21355	1	K2	0.55805	0.486327	High	High	NA	High	21
BCAN_6451	Ba_Sq	17.9713	NA	31.8029	0	K2	0.473016	0.48853	High	High	UC	Intermediate	9
BCAN_5806	Ba_Sq	NA	43.1704	54.5708	0	K1	0.331596	0.497863	Mid	High	UC	Intermediate	10
BCAN_6596	Ba_Sq	NA	NA	16.3943	1	K2	0.680466	0.498568	High	High	UC	Intermediate	11
BCAN_8837	Ba_Sq	4.3039	13.3059	21.1581	0	K2	0.777842	0.505035	High	High	UC	High	31
BCAN_7191	Ba_Sq	13.2402	NA	33.9055	1	K2	0.337818	0.510412	Mid	High	UC	Intermediate	10
BCAN_7349	Ba_Sq	48.3285	42.0862	76.4189	0	K2	0.385256	0.518089	Mid	High	UC	Intermediate	NA
BCAN_7798	Ba_Sq	17.2156	13.5359	18.6612	1	K2	0.328848	0.528629	Mid	High	UC	Intermediate	9
BCAN_8075	Ba_Sq	NA	0.68994	25.3306	0	K2	0.539703	0.542441	High	High	UC	Intermediate	13
BCAN_7182	Ba_Sq	NA	14.6201	25.0021	1	K2	0.364619	0.563541	Mid	High	UC	Intermediate	14
BCAN_8325	Ba_Sq	37.2567	25.5606	220.517	0	K2	0.29711	0.673527	Mid	High	UC_Sq	NA	NA
BCAN_8001	Ba_Sq	NA	NA	30.3901	0	K2	0.395109	0.686909	Mid	High	UC_Sq	High	19
BCAN_6907	Ba_Sq	NA	NA	NA	NA	K2	0.302738	0.696066	Mid	High	NA	NA	NA
BCAN_5525	Ba_Sq	24.3778	NA	25.9548	0	K2	0.4777	0.724497	High	High	NA	High	17
BCAN_6577	Ba_Sq	63.1458	NA	70.1437	0	K1	0.158437	0.771469	Low	High	UC	Intermediate	10
BCAN_8337	Ba_Sq	NA	30.9815	39.2936	0	K2	0.292808	0.790456	Mid	High	UC	High	25
BCAN_5116	LumNS	NA	NA	NA	NA	K1	0.229378	0.311267	Mid	Mid	UC	Intermediate	14
BCAN_5953	LumNS	36.1068	28.4189	37.6838	1	K2	0.660502	0.449383	High	High	NA	High	24
BCAN_6348	LumNS	18.4641	38.4394	50.3326	1	K1	0.139266	0.610553	Low	High	UC	Intermediate	9
BCAN_5264	LumNS	24.9363	9.19918	39.7207	0	K2	0.422773	0.766986	High	High	UC	High	24
BCAN_6380	LumP	NA	11.2361	30.1602	1	K1	0.187402	0.00397755	Mid	Low	UC	Low	5
BCAN_6382	LumP	4.50103	NA	52.501	1	K1	0.00528699	0.00690792	Low	Low	UC	Low	4
BCAN_6225	LumP	NA	24.1478	39.2279	1	K2	0.174899	0.0119953	Mid	Low	UC	Intermediate	8
BCAN_5981	LumP	3.18686	3.18686	5.28953	1	K1	0.127252	0.0151111	Low	Low	UC_Sq	NA	NA
BCAN_6260	LumP	NA	1.67556	60.9774	0	K2	0.269655	0.0152141	Mid	Low	UC_MP	Intermediate	7
BCAN_8881	LumP	NA	5.32238	19.5811	1	K1	0.352639	0.016493	Mid	Low	UC	Intermediate	11
BCAN_7337	LumP	23.4908	20.6324	29.2402	1	K1	0.246529	0.0175647	Mid	Low	UC	Intermediate	14
BCAN_8857	LumP	NA	22.9651	37.5195	0	K1	0.107846	0.0287049	Low	Low	UC	High	17
BCAN_8419	LumP	2.20123	NA	5.61807	0	K2	0.30267	0.0512538	Mid	Low	NA	Intermediate	7
BCAN_7646	LumP	23.5893	16.46	26.6119	1	K1	0.0434972	0.070274	Low	Low	UC	Intermediate	7
BCAN_6804	LumP	NA	NA	52.1396	0	K2	0.741507	0.113312	High	Low	UC_MP	Intermediate	16
BCAN_6002	LumP	44.6489	46.8501	56.9363	0	K1	0.00568019	0.171967	Low	Mid	UC	Intermediate	7
BCAN_5192	LumP	40.3121	25.7577	40.7721	1	K1	0.0434714	0.173801	Low	Mid	UC	Low	4
BCAN_5913	LumP	9.7577	12.2875	14.0945	1	K2	0.444684	0.225082	High	Mid	NA	Intermediate	13
BCAN_5366	LumP	52.6653	40.0164	57.6591	0	K1	0.188793	0.23715	Mid	Mid	NA	Intermediate	9
BCAN_5399	LumP	28.8789	23.4579	30.9158	1	K1	0.0893637	0.275097	Low	Mid	NA	Intermediate	9
BCAN_7386	LumP	NA	30.653	38.4394	1	K2	0.567256	0.342447	High	Mid	UC	Intermediate	9
BCAN_7973	LumP	NA	NA	46.7187	0	K2	0.0829377	0.343754	Low	Mid	UC	NA	NA
BCAN_5479	LumP	33.807	NA	35.4168	0	K2	0.480548	0.445695	High	High	UC	Intermediate	9
BCAN_5172	LumP	19.5154	17.5113	20.3696	1	K2	0.000996072	0.45783	Low	High	UC	Low	6
BCAN_7522	LumP	NA	13.9302	19.5483	1	K2	0.602737	0.542891	High	High	UC_Sq	High	20
BCAN_6997	LumP	NA	26.9076	28.6817	1	K2	0.391705	0.600379	Mid	High	UC	Intermediate	11
BCAN_7590	LumP	NA	30.8173	58.7433	0	K2	0.35718	0.657903	Mid	High	UC_MP	High	17
BCAN_6500	LumP	NA	6.53799	27.3347	1	K2	0.379794	0.711836	Mid	High	NA	NA	NA
BCAN_7416	LumP	17.9384	8.27926	75.2033	1	NA	NA	NA	NA	NA	UC	NA	NA
BCAN_7988	LumP	8.50924	13.1745	48.7228	1	NA	NA	NA	NA	NA	UC	NA	NA
BCAN_5748	LumU	1.60986	NA	15.3758	1	K1	0.19907	0.0108306	Mid	Low	UC	Intermediate	9
BCAN_5611	LumU	NA	NA	14.3573	1	K1	0.30565	0.0109588	Mid	Low	UC	Intermediate	11
BCAN_6011	LumU	18.2341	18.2341	40.9363	0	K1	0.248597	0.0189976	Mid	Low	UC	NA	NA
BCAN_6922	LumU	7.75359	NA	9.92197	1	K2	0.268959	0.0235793	Mid	Low	UC	Intermediate	7
BCAN_7640	LumU	NA	1.21561	2.3655	1	K1	0.265628	0.0337116	Mid	Low	NA	Low	4
BCAN_7371	LumU	NA	NA	26.8747	0	K2	0.665073	0.082238	High	Low	UC	Intermediate	14
BCAN_8639	LumU	NA	35.3511	52.271	0	K1	0.000747101	0.13795	Low	Mid	UC	Intermediate	7
BCAN_6239	LumU	32.3614	25.2977	32.9856	0	K2	0.619638	0.14118	High	Mid	UC	High	17
BCAN_7023	LumU	NA	9.92197	12.7146	0	K1	0.0289204	0.145543	Low	Mid	UC	Intermediate	8
BCAN_7960	LumU	17.7413	40.7721	64.8542	1	K2	0.728893	0.146198	High	Mid	UC	Intermediate	13
BCAN_7795	LumU	20.1725	15.6386	56.0821	1	K2	0.535066	0.148499	High	Mid	UC_MP	Intermediate	12
BCAN_6915	LumU	5.78234	1.41273	9.00205	1	K2	0.387071	0.15387	Mid	Mid	UC	High	21
BCAN_7708	LumU	NA	16.7885	27.4004	1	K1	0.11955	0.180559	Low	Mid	UC	Intermediate	9
BCAN_8122	LumU	15.7372	3.58111	42.8747	1	K1	0.0978793	0.324108	Low	Mid	UC_MP	NA	NA
BCAN_8919	LumU	52.0739	47.0472	68.961	0	K1	0.412151	0.369505	High	High	UC	High	17
BCAN_6284	LumU	NA	13.1745	23.2279	1	K1	0.42281	0.461424	High	High	UC	Intermediate	14
BCAN_5718	LumU	11.0719	8.31211	19.154	1	K1	0.21788	0.482469	Mid	High	UC	Intermediate	7
BCAN_6482	LumU	12.7803	NA	14.1273	1	K1	0.317479	0.487055	Mid	High	NA	Intermediate	11
BCAN_5123	LumU	NA	22.9979	59.0719	0	K2	0.578288	0.559815	High	High	UC_MP	Intermediate	12
BCAN_5446	LumU	30.9815	16.2628	36.731	0	K2	0.579268	0.585006	High	High	UC	Intermediate	9
BCAN_8927	LumU	NA	34.2669	37.2567	0	K2	0.511484	0.711049	High	High	UC	Intermediate	14
BCAN_8743	LumU	NA	37.191	53.3224	0	K2	0.342901	0.74734	Mid	High	UC	Intermediate	9
BCAN_6138	LumU	NA	36.7639	51.6797	0	K2	0.482687	0.766233	High	High	UC	High	67
BCAN_9967	LumU	78.2587	56.1478	107.598	0	NA	NA	NA	NA	NA	UC	NA	NA
BCAN_6307	NE_like	7.35934	3.21971	9.26489	0	K1	0.0320079	0.175566	Low	Mid	UC	NA	NA
BCAN_6664	NE_like	NA	2.7269	12.3532	1	K2	0.659461	0.403017	High	High	UC	High	17
BCAN_5614	NE_like	50.3655	43.2361	66.3655	0	K2	0.585016	0.570467	High	High	UC	High	21
BCAN_5084	NE_like	NA	24.575	39.0308	1	K2	0.567909	0.574512	High	High	UC	Intermediate	16
BCAN_7034	Stroma_rich	NA	NA	5.35524	1	K1	0.00457146	0.00652682	Low	Low	UC	Low	4
BCAN_8664	Stroma_rich	10.6119	NA	32.23	1	K1	0.0825625	0.00852772	Low	Low	UC	Intermediate	8
BCAN_7976	Stroma_rich	NA	7.45791	41.1006	1	K2	0.119126	0.00979895	Low	Low	UC	Low	6
BCAN_5037	Stroma_rich	5.65092	NA	33.2156	1	K1	0.388419	0.0116939	Mid	Low	UC	NA	NA
BCAN_5571	Stroma_rich	7.19507	9.26489	78.7187	1	K1	0.0397662	0.0128235	Low	Low	UC_Sq	Intermediate	7
BCAN_8685	Stroma_rich	NA	34.3327	52.5667	0	K1	0.118762	0.0131868	Low	Low	UC	NA	NA
BCAN_5976	Stroma_rich	21.6181	27.3676	42.0534	1	K1	0.437049	0.0146732	High	Low	UC	Intermediate	8
BCAN_7422	Stroma_rich	NA	23.4579	28.2546	0	K1	0.0443523	0.0222238	Low	Low	UC	High	26
BCAN_6064	Stroma_rich	NA	2.95688	27.4333	1	K2	0.0862123	0.0228565	Low	Low	UC	Low	5
BCAN_8313	Stroma_rich	40.8378	33.4456	41.692	1	K1	0.401761	0.0272499	High	Low	UC_MP	Low	4
BCAN_5132	Stroma_rich	NA	30.1602	48.1643	0	K1	0.32998	0.0295434	Mid	Low	UC	Intermediate	14
BCAN_5639	Stroma_rich	32	15.9014	67.7125	1	K2	0.118558	0.0297057	Low	Low	UC	Intermediate	8
BCAN_8726	Stroma_rich	NA	24.2136	99.3511	0	K2	0.428756	0.0299106	High	Low	UC_MP	Intermediate	9
BCAN_5814	Stroma_rich	15.5072	NA	44.4517	0	K1	0.375675	0.0359879	Mid	Low	UC	NA	NA
BCAN_7029	Stroma_rich	NA	NA	55.7864	0	K1	0.138593	0.0398065	Low	Low	UC	Low	6
BCAN_7417	Stroma_rich	NA	NA	41.0349	1	K1	0.0428155	0.0494865	Low	Low	NA	Low	4
BCAN_6848	Stroma_rich	NA	3.31828	5.25667	1	K2	0.597286	0.0769994	High	Low	UC	Low	5
BCAN_5734	Stroma_rich	17.9713	15.6058	36.3039	1	K2	0.668469	0.108664	High	Low	UC	Intermediate	16
BCAN_6985	Stroma_rich	82.9897	80.3942	97.9384	0	K2	0.499584	0.113272	High	Low	UC	NA	NA
BCAN_7338	Stroma_rich	NA	NA	20.2382	1	K1	0.204567	0.134923	Mid	Low	UC	Intermediate	9
BCAN_5879	Stroma_rich	32.4271	NA	33.5441	0	K1	0.134675	0.136762	Low	Mid	UC	Intermediate	10
BCAN_5382	Stroma_rich	NA	24.345	54.2094	1	K1	0.470209	0.148529	High	Mid	UC	Intermediate	12
BCAN_6293	Stroma_rich	21.7823	NA	56.9035	1	K1	0.410326	0.16275	High	Mid	UC	Low	6
BCAN_7356	Stroma_rich	18.8912	30.8501	46.6858	0	K1	0.149052	0.163521	Low	Mid	UC	Intermediate	14
BCAN_6358	Stroma_rich	NA	12.386	34.7926	1	K1	0.269076	0.17038	Mid	Mid	UC	Intermediate	13
BCAN_7330	Stroma_rich	NA	4.10678	11.3347	1	K1	0.111698	0.180241	Low	Mid	UC	Intermediate	8
BCAN_6037	Stroma_rich	2.95688	17.0185	31.8029	1	K1	0.118578	0.184421	Low	Mid	UC	Intermediate	9
BCAN_6350	Stroma_rich	NA	NA	12.7474	1	K1	0.139136	0.191379	Low	Mid	NA	Intermediate	9
BCAN_6890	Stroma_rich	NA	0	7.42505	0	K1	0.0517665	0.193009	Low	Mid	UC	Low	6
BCAN_5904	Stroma_rich	NA	10.7762	34.4641	1	K2	0.0904465	0.200542	Low	Mid	UC	Intermediate	8
BCAN_6658	Stroma_rich	NA	NA	46.193	0	K2	0.386302	0.200728	Mid	Mid	UC	Low	4
BCAN_7651	Stroma_rich	NA	NA	11.9589	0	K1	0.309178	0.214906	Mid	Mid	NA	NA	NA
BCAN_6972	Stroma_rich	79.2772	NA	94.423	1	K1	0.253098	0.216705	Mid	Mid	UC	Intermediate	9
BCAN_5926	Stroma_rich	26.4476	29.6673	36.6982	0	K1	0.0993673	0.229512	Low	Mid	UC	Intermediate	11
BCAN_5759	Stroma_rich	NA	17.9713	49.8727	0	K2	0.889298	0.243104	High	Mid	UC	Intermediate	14
BCAN_6287	Stroma_rich	14.9487	33.807	41.1663	0	K2	0.349809	0.244131	Mid	Mid	UC	Intermediate	10
BCAN_5784	Stroma_rich	NA	3.54825	11.7618	1	K1	0.153359	0.24706	Low	Mid	UC	Intermediate	7
BCAN_6892	Stroma_rich	NA	25.6263	32.8871	0	K1	0.128152	0.25015	Low	Mid	UC_Sq	Low	6
BCAN_5610	Stroma_rich	24.4435	24.4435	45.6016	0	K1	0.402393	0.257101	High	Mid	UC	NA	NA
BCAN_5165	Stroma_rich	NA	52.8296	69.191	0	K1	0.178964	0.2692	Mid	Mid	UC	NA	NA
BCAN_6992	Stroma_rich	NA	36.8624	50.4641	0	K2	0.610108	0.272541	High	Mid	UC_MP	Intermediate	12
BCAN_7711	Stroma_rich	28.1232	17.117	40.115	1	K1	0.36821	0.304332	Mid	Mid	UC	Intermediate	9
BCAN_8271	Stroma_rich	27.8275	14.9487	102.045	0	K2	0.510236	0.316132	High	Mid	UC	Intermediate	8
BCAN_8528	Stroma_rich	NA	2.3655	20.1725	1	K2	0.273396	0.344605	Mid	Mid	UC	Intermediate	7
BCAN_8026	Stroma_rich	12.6489	23.0308	105.462	1	K2	0.641493	0.349097	High	High	UC	Intermediate	11
BCAN_5943	Stroma_rich	NA	NA	18.8255	1	K1	0.0842216	0.351345	Low	High	UC	Intermediate	9
BCAN_8205	Stroma_rich	25.1663	9.88912	54.7351	1	K1	0.362279	0.35347	Mid	High	UC	Intermediate	11
BCAN_8250	Stroma_rich	43.6961	NA	124.583	0	K2	0.525465	0.408955	High	High	UC	Intermediate	11
BCAN_8372	Stroma_rich	5.22382	8.01643	23.8193	1	K2	0.374717	0.468405	Mid	High	UC	Intermediate	12
BCAN_8390	Stroma_rich	NA	36.7967	127.606	0	K1	0.270141	0.480226	Mid	High	UC	High	20
BCAN_8435	Stroma_rich	31.6386	26.3491	32.4271	1	K2	0.367882	0.492924	Mid	High	UC	Intermediate	11
BCAN_5062	Stroma_rich	67.1211	67.1212	80.8214	0	K2	0.609313	0.512937	High	High	UC_MP	High	19
BCAN_5656	Stroma_rich	25.2977	NA	47.6715	0	K2	0.414095	0.612717	High	High	UC	NA	NA
BCAN_5007	Stroma_rich	3.94251	NA	14.0945	1	K2	0.55536	0.617689	High	High	UC	NA	NA
BCAN_7567	Stroma_rich	NA	7.85216	40.2793	1	K1	0.164426	0.664401	Mid	High	UC_Sq	Intermediate	9
BCAN_5753	Stroma_rich	3.21971	13.4374	26.4148	0	K2	0.269044	0.693991	Mid	High	UC_MP	High	19
BCAN_8598	Stroma_rich	3.77823	11.1376	18.7926	1	K2	0.581311	0.70374	High	High	UC	High	20
BCAN_8707	Stroma_rich	NA	29.2074	31.8357	0	K2	0.482067	0.80427	High	High	UC_MP	High	34
BCAN_5080	Stroma_rich	NA	24.8706	57.7248	0	NA	NA	NA	NA	NA	UC_MP	NA	NA
BCAN_6808	Stroma_rich	23.0965	5.94661	86.9651	1	NA	NA	NA	NA	NA	UC	NA	NA
BCAN_5023	Stroma_rich	9.92197	6.47228	84.5996	1	NA	NA	NA	NA	NA	UC	NA	NA
BCAN_9984	Stroma_rich	NA	NA	NA	NA	NA	NA	NA	NA	NA	UC	NA	NA
BCAN_8560	NA	32.6899	27.6632	33.8727	0	K1	0.124768	0.00790306	Low	Low	NA	NA	NA
BCAN_8715	NA	42.9733	36.0739	44.846	0	K1	0.00391203	0.0100961	Low	Low	NA	NA	NA
BCAN_8391	NA	60.7474	51.2854	84.6324	0	K1	0.0872492	0.0114097	Low	Low	NA	NA	NA
BCAN_7014	NA	10.3491	2.56263	11.9261	0	K1	0.0060782	0.0127175	Low	Low	NA	NA	NA
BCAN_6022	NA	NA	22.3409	29.7002	0	K2	0.604804	0.0186294	High	Low	NA	NA	NA
BCAN_5130	NA	10.9733	34.4312	93.6674	1	K2	0.608226	0.045628	High	Low	NA	NA	NA
BCAN_6925	NA	NA	6.14374	6.80082	1	K1	0.422147	0.0551469	High	Low	NA	NA	NA
BCAN_7746	NA	NA	NA	NA	NA	K2	0.510677	0.0605384	High	Low	NA	NA	NA
BCAN_5982	NA	16.1643	4.13963	60.4189	1	K1	0.498479	0.0758262	High	Low	NA	NA	NA
BCAN_5324	NA	61.8316	45.306	61.3717	0	K2	0.082999	0.0852215	Low	Low	NA	NA	NA
BCAN_7538	NA	13.3717	18.1684	75.9589	0	K1	0.148706	0.117638	Low	Low	NA	NA	NA
BCAN_6237	NA	NA	NA	8.9692	1	K2	0.00532717	0.13918	Low	Mid	NA	NA	NA
BCAN_8739	NA	NA	NA	20.3039	1	K1	0.355573	0.175567	Mid	Mid	NA	NA	NA
BCAN_8141	NA	29.9959	24.9363	35.154	0	K1	0.18832	0.180246	Mid	Mid	NA	NA	NA
BCAN_8261	NA	10.4476	8.70637	49.6427	1	K1	0.483098	0.206312	High	Mid	NA	NA	NA
BCAN_7213	NA	9.72485	4.92813	11.1704	1	K2	0.585602	0.23262	High	Mid	NA	NA	NA
BCAN_5966	NA	24.3778	22.2752	25.8234	1	K2	0.835886	0.245901	High	Mid	NA	NA	NA
BCAN_5873	NA	NA	6.86653	9.85626	0	K1	0.0407218	0.31535	Low	Mid	NA	NA	NA
BCAN_5704	NA	NA	4.89528	26.1848	0	K2	0.64976	0.346244	High	Mid	NA	NA	NA
BCAN_7245	NA	NA	NA	89.5277	0	K2	0.119261	0.401557	Low	High	NA	NA	NA
BCAN_6040	NA	NA	35.1869	46.1602	0	K2	0.331221	0.430777	Mid	High	NA	NA	NA
BCAN_6405	NA	43.7947	38.7023	46.0616	1	K2	0.395627	0.478231	High	High	NA	NA	NA
BCAN_8690	NA	26.8419	13.7988	27.3018	1	K2	0.411489	0.494106	High	High	NA	NA	NA
BCAN_8249	NA	NA	NA	27.4661	1	K1	0.127863	0.565464	Low	High	NA	NA	NA
BCAN_6054	NA	55.6879	51.2854	57.3634	0	K2	0.535154	0.698525	High	High	NA	NA	NA
BCAN_7037	NA	5.94661	3.8768	8.11499	1	NA	NA	NA	NA	NA	NA	NA	NA
BCAN_8637	NA	31.3429	4.33676	32.6899	1	NA	NA	NA	NA	NA	NA	NA	NA
BCAN_7409	NA	6.40657	4.79671	28.9446	1	NA	NA	NA	NA	NA	NA	NA	NA
BCAN_7091	NA	2.49692	5.25667	11.3018	1	NA	NA	NA	NA	NA	NA	NA	NA
BCAN_5591	NA	NA	5.42094	43.3676	1	NA	NA	NA	NA	NA	NA	NA	NA
BCAN_5921	NA	8.08214	5.84805	72.0821	1	NA	NA	NA	NA	NA	NA	NA	NA
BCAN_7919	NA	NA	6.83368	18.037	1	NA	NA	NA	NA	NA	NA	NA	NA
BCAN_8605	NA	NA	10.2834	36.3039	0	NA	NA	NA	NA	NA	NA	NA	NA
BCAN_7865	NA	NA	11.2361	27.6632	1	NA	NA	NA	NA	NA	NA	NA	NA
BCAN_6244	NA	NA	11.3018	15.8686	1	NA	NA	NA	NA	NA	NA	NA	NA
BCAN_6712	NA	NA	22.0123	33.807	1	NA	NA	NA	NA	NA	NA	NA	NA
BCAN_8050	NA	81.9713	42.4148	91.6304	1	NA	NA	NA	NA	NA	NA	NA	NA
BCAN_7593	NA	NA	49.9055	60.9117	1	NA	NA	NA	NA	NA	NA	NA	NA
BCAN_8318	NA	3.18686	NA	22.8008	1	NA	NA	NA	NA	NA	NA	NA	NA
BCAN_8355	NA	8.27926	NA	10.8747	1	NA	NA	NA	NA	NA	NA	NA	NA
BCAN_5700	NA	NA	NA	7.88501	0	NA	NA	NA	NA	NA	NA	NA	NA
BCAN_5864	NA	NA	NA	3.48255	1	NA	NA	NA	NA	NA	NA	NA	NA
BCAN_8894	NA	NA	NA	14.7515	1	NA	NA	NA	NA	NA	NA	NA	NA
BCAN_6469	NA	NA	NA	120.476	1	NA	NA	NA	NA	NA	NA	NA	NA

## Sheet: Figure 4a-d
	UNC.Subtype	ConsensusSubtype	B_Cell	Immunosuppression	LCK	Mac_CSF1	T_Cell	TIC	TNBC_B_Cell	TNBC_T_Cell	Iglesia_B_Cell_cluster	Iglesia_CD8_cluster	Iglesia_CD68_cluster	BCell_60gene	Iglesia_IGG_Cluster	Iglesia_MacTh1_cluster	Iglesia_T_Cell_cluster	Bindea_aDC	Bindea_B_cells	Bindea_CD8_T_cells	Bindea_Cytotoxic_cells	Bindea_DC	Bindea_Eosinophils	Bindea_iDC	CD8	Macrophages	Mast_cells	Bindea_Neutrophils	Bindea_NK_CD56bright_cells	Bindea_NK_CD56dim_cells	Bindea_NK_cells	Bindea_pDC	Bindea_T_cells	Bindea_T_helper_cells	Bindea_Tcm	Claudin	Bindea_Tem	Bindea_TFH	Bindea_Tgd	Bindea_Th1_cells	Bindea_Th2_cells	Byers_EMT	BIOCARTA_TGFB_Pathway	Martinez_Gordon_M2	Murray_M1	EMT_DOWN	Murray_M2	EMT_UP	GO_BCR_signaling
BCAN_8919	Luminal	LumU	-1.48036	-1.12031	-1.53302	-1.59423	-1.43791	-1.3142	-0.875791	-1.41641	-1.14085	-1.23152	-1.19094	-0.61983	-0.927615	-1.42364	-1.14044	-0.865283	-1.48599	-1.45472	-1.56801	-1.1408	-0.936843	-1.27678	-1.49899	-1.88636	-1.006	-1.08329	2.35513	0.490855	0.120457	-0.0879919	-1.33803	-0.76764	-1.76619	1.61163	-0.256101	-0.49144	0.107349	-1.24669	-0.81841	0.752875	-1.3433	-1.14536	0.0341267	1.02188	-0.257531	-1.25663	-1.44496
BCAN_6284	Luminal	LumU	-1.12597	-1.12811	-1.15444	-0.987086	-1.02657	-0.630778	-1.48262	-1.4873	-1.46247	-1.1994	-0.581388	-1.37746	-1.46131	-1.18243	-1.14977	-0.981175	-1.47022	-0.550377	-1.38138	-0.291267	-0.843253	-0.761957	-0.64681	-0.814911	-0.873484	-0.473336	-0.176292	-3.81582	-0.840146	-3.39902	-1.55744	-1.56479	-1.03251	1.38762	-0.684019	-1.3452	-1.13788	-1.40857	1.208	1.33977	-0.296685	0.055284	0.696083	0.936586	0.799623	-1.30014	-1.18392
BCAN_6997	Luminal	LumP	-0.0882561	0.172364	0.0238044	-0.102998	0.56977	-0.422773	-0.258247	0.0521032	-0.622136	-0.0363673	-0.360211	-0.234669	0.150852	-0.208304	-0.00586118	-0.83659	-0.730157	0.204259	-0.29072	0.503461	-0.188941	-0.325695	-0.281819	-0.876067	-0.27034	0.973438	-0.478787	-0.47912	0.18268	0.831772	0.235927	0.53026	0.454134	0.260481	0.135061	-0.348541	-0.0917552	-0.0361903	-0.746616	0.969767	1.10179	0.120266	0.782648	1.71609	0.281119	-0.653902	-0.284033
BCAN_7646	Luminal	LumP	-1.2788	-1.65201	-1.80781	-1.72613	-1.62762	-1.85541	-1.71588	-1.71575	-1.43157	-1.73789	-1.33218	-1.70364	-1.54968	-1.74002	-1.74907	-0.226212	-1.5011	-1.25948	-1.55403	-1.66366	-0.158462	-2.29375	-0.928348	-1.78169	-0.751508	-0.831351	0.107447	-0.636103	-1.16394	-0.871485	-1.66107	-0.818699	-0.485787	1.15613	-1.18402	-0.0718816	0.625796	-1.25225	-0.22844	0.353881	-0.301172	-1.78977	0.302289	0.40457	-1.60124	-0.416293	-1.31874
BCAN_6922	Luminal	LumU	-1.3192	-1.32795	-1.42471	-1.04952	-1.63721	-2.12642	-0.692459	-1.38806	-0.918121	-1.24442	-0.813752	-0.167162	-0.310764	-1.04807	-1.2554	0.0877509	-1.10929	-0.401133	-1.08364	-0.426647	-1.50689	-1.76518	-1.25069	-1.89178	-0.453474	-1.56686	1.38341	-1.17633	-1.79466	-0.533849	-1.34162	-0.696021	0.0682856	0.385483	-1.29275	-2.05076	-0.0143036	-1.39566	-1.10133	0.286498	-1.19866	-1.61816	-0.436223	0.484614	-1.24589	-2.30936	-1.45514
BCAN_8743	Luminal	LumU	0.762872	0.763702	0.974032	0.542254	0.802108	-1.69411	0.0631404	1.12354	1.05082	1.44273	-0.236755	0.280755	0.432195	0.622151	1.38938	0.252437	0.959836	1.15793	1.16187	-0.102053	-0.475381	0.0565371	1.07259	-0.819159	-1.66458	-0.887457	-1.09887	-1.25904	-0.590536	0.77972	1.47803	1.47323	0.792505	-0.252953	0.0168506	0.528649	-1.032	-0.266506	0.103525	-0.0815248	-0.895389	-0.664631	1.53198	-0.357211	0.361214	-1.4765	0.595137
BCAN_7330	Luminal	Stroma.rich	-0.465347	-0.219314	-0.563068	-0.672272	0.0401331	0.629326	-0.384004	-0.840666	-0.953683	-0.70608	-1.02657	-1.0773	-1.08415	-0.828356	-0.819092	-1.24164	-0.747608	0.386068	-0.463093	-0.964988	0.97959	0.575984	-0.485903	0.0849008	-0.0533184	0.368677	0.283131	0.167312	0.908948	-0.236553	-0.677858	-0.704014	-0.711744	1.48805	0.0300844	-0.528325	1.21256	-0.371456	0.442724	1.13076	0.430685	0.161147	1.32362	1.1274	0.611008	0.616226	-0.613213
BCAN_6037	Luminal	Stroma.rich	-1.30567	-1.52991	-1.70661	-1.18377	-0.963057	-0.482625	-0.609815	-1.77892	-1.48545	-1.54844	-1.11943	-1.51293	-1.85212	-1.30406	-1.53801	-1.42343	-1.21724	0.0881926	-1.22905	-1.51526	-0.276532	-0.680556	-1.31085	-0.753461	-0.222751	-0.827063	1.48872	0.428456	-0.176587	-0.432261	-1.32434	-0.870953	-0.235662	0.248812	-1.24352	-1.60409	0.150482	-1.51937	-0.903462	0.663006	-0.0993424	-1.13818	0.342946	0.855106	-0.465422	-0.328743	-1.63063
BCAN_7522	Luminal	LumP	-0.170427	-0.659566	-0.24188	-0.748922	-0.126106	-1.14482	0.0122319	-0.210521	0.323391	-0.113339	-1.30636	0.45738	0.0224503	-0.750275	-0.0838672	0.00232896	0.31458	-1.02367	-0.869199	-0.142421	-0.98879	-1.36906	-0.655713	-1.48178	0.192698	0.19278	-0.776034	-0.238371	-1.4136	-1.36762	0.0830606	0.509285	0.482885	0.976477	-0.239222	0.277728	0.160019	0.0784975	-0.428216	0.691066	-0.343535	-0.677301	0.369894	1.21785	0.0408116	-1.10394	-0.153266
BCAN_7386	Luminal	LumP	-1.12577	-2.28553	-1.86254	-1.7835	-1.60255	-0.868897	-0.683351	-2.06356	-1.08546	-2.17876	-1.38184	-1.0487	-1.33076	-1.84555	-2.14029	-0.518398	-1.09673	-1.68967	-1.7474	-0.949004	-1.4977	-1.36522	-1.63975	-1.34188	-1.45339	-0.224031	-1.06662	0.162024	-0.75631	0.103913	-2.25828	-1.57403	-0.404026	0.842861	-1.88611	-1.59868	0.571111	-0.876677	-0.0190282	0.873412	-0.534446	-1.10518	-2.04131	1.25286	-0.812956	-0.397549	-1.50667
BCAN_6848	Luminal	Stroma.rich	-0.318741	-0.971224	-0.879048	-0.464109	-0.63763	0.261216	-1.73126	-1.17264	-0.873209	-1.09778	-0.491705	-1.60359	-1.51095	-0.586446	-1.10245	-1.25943	-1.04098	-0.34635	-1.7993	-0.222103	0.0499619	-0.361406	-1.36312	-0.0593746	0.0672584	-0.56396	0.435401	0.513555	0.794517	-0.283896	-0.900761	-0.0395484	0.150175	0.400616	-1.56792	-0.957869	-0.00597028	-1.46598	0.126269	0.538042	0.59224	-0.0767722	-0.247417	0.827904	-0.090224	-0.290274	-1.05877
BCAN_5748	Luminal	LumU	-1.39553	-2.083	-2.15302	-2.07285	-2.56406	-1.6997	-0.334261	-2.10758	-1.4728	-1.90223	-1.54226	-1.16264	-1.69713	-2.05931	-2.03775	-1.28891	-1.10253	-1.5437	-2.31045	-1.85339	-1.83238	0.298069	-2.35308	-1.44687	-1.08346	-1.29441	-0.106205	-1.32251	-1.58311	-1.65502	-2.03	-1.50175	-0.656359	1.57772	-0.0793593	-0.35695	0.35582	-2.45268	1.9231	0.0127871	-0.45786	-0.159565	-0.994147	-0.0235498	-1.32306	-2.29548	-1.98479
BCAN_8881	Luminal	LumP	-1.29673	-1.74326	-1.41821	-1.58709	-0.989294	-0.602503	-0.748386	-1.48553	-1.08535	-1.3104	-1.73678	-0.652825	-1.3428	-1.59173	-1.3895	-2.02469	-1.6969	-0.915138	-1.46693	-0.164433	-1.25178	0.796855	-1.2161	-1.37011	-0.239432	-0.72035	-0.267059	-0.946801	-0.481535	0.409042	-0.94749	-0.949738	-0.318073	-0.778041	-1.5732	-1.19005	0.0148392	-0.859918	-0.555012	0.242106	0.0473712	-0.415324	0.591742	0.862708	-0.503677	-1.51915	-1.3305
BCAN_8927	Luminal	LumU	-0.234938	-0.776196	-0.314968	-0.48035	-0.379478	-0.493345	0.81249	-0.236514	0.141935	-0.0541433	-0.397736	0.471	-0.134095	-0.347432	-0.0551767	-0.0069606	-0.00782003	0.00938431	-0.135232	-0.292466	0.113173	0.1833	-0.0757367	-0.162515	-0.256972	-0.738166	-0.105579	-1.27055	-0.563491	-1.66998	-0.0705254	-0.125699	-0.234863	0.601247	-0.203421	-1.19952	-0.738422	-0.32484	-0.489244	0.314473	0.167285	-0.765676	0.848708	0.217637	-0.48854	-0.41229	-0.343935
BCAN_9967	Luminal	LumU	-0.319955	-0.676871	-0.770763	-0.704908	-0.39607	-1.51745	0.282366	-0.727865	-0.317063	-0.678934	-1.01234	-0.187227	0.00424547	-0.777676	-0.714732	0.769424	-0.0965496	-0.578223	-0.690397	-0.293359	-0.241311	-0.817246	-0.896305	-1.55232	-0.31885	0.403319	0.79586	-0.952442	-1.15979	0.0055004	-0.475031	0.392821	0.691931	-0.0919538	-0.135374	-0.0333676	1.18855	0.0298987	0.40657	0.233751	-0.464186	-1.52199	-0.0557182	0.547617	-0.394536	-1.09969	-0.81
BCAN_7960	Luminal	LumU	-0.760667	-0.951207	-0.598448	-0.851933	-0.55637	-1.337	-0.141484	-0.482915	0.170281	-0.586412	-0.912808	-0.0105994	-0.0102446	-0.875733	-0.531637	-1.251	-0.224126	-0.0276778	-0.0234395	-0.753268	-0.646672	0.124467	-0.685996	-1.19686	-0.732328	-0.451074	1.39924	-1.35966	-0.0690235	-3.95729	-0.314763	-0.569891	-0.0272311	0.44151	-0.539209	0.221716	-0.193738	-1.02202	-0.675354	0.104577	-0.23054	-1.49355	0.134998	-0.463596	-0.666959	-0.773753	-0.741102
BCAN_6002	Luminal	LumP	0.0432428	0.0663209	-0.0802375	-0.298639	0.470974	0.171506	0.564139	-0.12282	-0.0335686	0.0461604	-0.830264	0.785396	0.476142	-0.368101	0.0662231	0.626229	0.0693865	0.607734	-0.221647	0.408991	0.389668	0.405622	-0.109606	-0.333489	0.670394	0.496512	1.18829	0.445559	0.752374	-0.332468	0.297075	0.320723	0.393236	-0.0273538	0.0266766	0.311893	0.75015	0.432223	0.1593	0.646378	0.411165	0.20167	1.3069	1.48345	0.386406	-0.275206	0.127207
BCAN_5446	Luminal	LumU	0.970519	0.570616	1.15291	0.932269	1.04944	-0.164775	1.01342	1.21985	1.01769	0.964648	0.446858	0.84965	0.592669	0.833502	0.989975	1.11332	0.980993	0.624577	0.951066	0.926423	-0.176832	0.861723	0.77302	-0.136262	-0.225314	0.744031	1.28237	-0.780364	-0.0359058	0.0162907	1.048	1.01349	-0.0897507	0.464166	-0.266404	1.01835	-0.868103	0.0910704	0.144873	0.280003	0.568411	0.665013	2.03221	0.756016	0.322973	0.263299	0.883288
BCAN_6239	Luminal	LumU	0.26731	-0.199756	0.0681509	0.0863135	0.174125	0.197721	0.812135	0.0428588	0.312998	-0.102354	0.222853	0.307779	0.0923066	0.0301153	-0.164472	-0.287765	0.178307	-0.71084	-0.0961213	0.494253	-0.209343	0.142671	-0.340585	-0.0292003	0.474192	0.889871	0.12219	-0.702968	-0.776662	0.520782	-0.130561	0.210417	0.14756	1.32809	-0.060753	-0.15202	-0.314974	-0.628418	0.0561064	0.694367	-0.0494663	0.186831	1.1209	0.158573	0.403851	-0.118415	-0.0536153
BCAN_5479	Luminal	LumP	-0.863094	-1.10352	-0.893038	-1.00228	-0.736895	-1.50804	0.836877	-1.01372	-0.109465	-0.971188	-0.872668	0.656662	-0.104491	-0.955566	-0.943979	-0.921655	-0.356871	-0.981036	-0.757547	0.151539	-1.88615	-0.202958	-1.13503	-1.60156	-1.65045	-0.992247	0.307876	-0.363116	-1.49702	-0.751268	-1.00829	-0.568255	-0.738283	-0.746862	-1.67154	-1.43336	0.653102	-1.82557	0.605212	0.555269	-0.751598	-0.192625	-0.460303	1.34746	-0.726056	-1.97729	-0.953391
BCAN_8419	Luminal	LumP	-0.392379	-0.455701	-0.15009	-0.270897	-0.202261	-0.15927	0.0871703	-0.188495	-0.22629	-0.038121	-0.586435	0.250122	0.264043	-0.202341	-0.041316	0.282663	-0.231471	-0.309378	-0.461687	0.222724	0.0816794	1.23155	-0.410022	-0.556833	-0.135727	-0.526623	0.866493	-0.173775	-0.339276	0.0426364	0.0665774	0.200133	0.186095	-0.127297	-0.265113	-0.823265	-0.810867	-0.554061	0.653538	0.35322	-0.0380962	-0.196085	1.09681	1.30072	-0.72403	-0.586568	-0.363125
BCAN_6500	Luminal	LumP	-1.12737	-0.2978	-0.707876	-1.20121	-1.32567	-1.61719	0.731876	-0.827122	0.357109	-0.492989	-1.03848	0.741284	0.0177543	-1.14741	-0.298352	0.350328	0.161849	-1.99513	-0.894341	-1.45316	-1.09364	-0.082369	-0.0954073	-1.13524	0.106036	0.320295	-0.254367	-0.834919	-1.06405	-0.936216	-0.673494	-1.35845	-0.44537	0.0144501	0.1218	0.00800444	-0.5208	-0.370976	-0.812058	-0.380953	-1.79979	-1.34575	-0.260439	0.628371	-0.851889	-1.4364	-1.00821
BCAN_5913	Luminal	LumP	-0.588141	-0.812601	-0.438767	-0.801941	-0.301076	-0.962452	-0.386321	-0.3277	-0.297342	-0.380429	-1.30921	0.018638	-0.0932599	-0.862218	-0.391351	-0.821988	-0.668272	-0.530117	-0.64434	-0.646521	-0.393576	-0.234471	-0.642442	-1.53673	-1.00274	-0.0305771	-1.94008	-1.24446	-1.4018	-0.667852	-0.115395	0.0760013	0.141956	-0.0811128	-1.01438	0.158506	-0.928784	-0.439979	0.14742	0.827163	0.103116	-0.879069	1.21049	1.29411	-1.30053	-0.464684	-0.721258
BCAN_6260	Luminal	LumP	-0.83686	-0.260078	-0.616066	-0.518602	-0.618583	-1.03616	-0.546419	-0.672055	-1.01837	-0.685082	-0.201824	-0.857339	-1.30714	-0.383715	-0.754433	1.02575	-0.888946	-0.345815	-0.350449	-1.31934	0.36346	0.457116	-0.0302511	-0.648496	-0.0633122	0.70594	0.857862	-0.323337	-0.944177	-0.955141	-0.589219	-1.14841	-0.238253	-0.158921	0.173283	-0.0274581	-1.03	-1.52066	-2.08856	0.325196	0.257328	-0.80196	-0.66136	1.664	-0.465648	-0.896619	-0.817955
BCAN_6482	Luminal	LumU	-0.478909	-0.641098	-0.94246	-0.65466	-0.360882	-0.859587	0.149084	-0.758339	-0.472098	-0.590934	-0.759062	-0.391047	-0.390268	-0.786476	-0.576379	-0.129984	-0.817843	-0.235936	0.0724306	0.403895	-0.798918	0.411424	-0.47667	-1.25145	-0.913432	-0.0240991	-1.40995	-0.263621	-1.07915	-0.210915	-0.314046	0.605395	0.177688	0.989476	-1.76821	0.427451	0.888637	-0.705427	-0.883972	1.06981	-0.349946	-0.481466	1.21825	0.671608	-0.213835	0.197785	-0.554062
BCAN_6804	Luminal	LumP	-0.369856	-1.06757	-0.927978	-0.72173	-0.395664	-0.148327	-0.227515	-0.707293	-0.371773	-0.792439	-0.83016	-0.37869	-0.964922	-0.71695	-0.886379	-1.09764	-0.597026	-0.207993	-0.509241	0.81582	-0.230933	-0.182254	-0.974794	-0.448314	-0.201703	-0.244482	0.159961	0.695515	-0.479588	-0.470637	-0.585092	1.10054	0.146815	-0.516079	-0.585854	-1.06716	0.775755	-0.28006	-0.814083	0.660553	0.865921	0.386126	0.209951	1.07231	0.296714	-0.50502	-0.295173
BCAN_7640	Luminal	LumU	-1.1804	-2.12035	-1.53501	-1.36076	-0.787263	-1.50878	-0.862335	-1.13375	-1.3949	-1.3011	-1.04186	-1.11836	-1.71032	-1.29757	-1.43471	-0.423672	-1.24889	-0.833053	-0.922278	-1.50475	-2.36968	-1.44865	-1.38653	-1.77025	-0.7486	-0.753517	1.74526	-0.224929	-0.304224	-0.624836	-1.12951	0.100161	-0.492945	2.1689	-0.850864	-1.65569	-1.01968	-1.97912	1.17636	1.06845	-0.53607	-0.65154	-0.714632	1.08016	0.265503	-2.09579	-1.76534
BCAN_5611	Luminal	LumU	-1.58409	-1.96291	-1.70507	-1.83674	-1.5775	-1.60147	-1.60622	-1.42587	-1.53164	-1.73323	-1.71568	-1.74245	-1.76	-1.78722	-1.7155	-1.63001	-1.61338	-0.175701	-1.29773	-0.699334	0.200749	-1.06214	-1.15687	-1.17982	-1.27509	-1.43013	-0.705907	0.0645829	-0.629903	-0.43342	-1.55184	-1.13127	-1.38695	1.03271	-1.7827	-0.527011	0.969259	-2.13804	1.19302	0.260301	-1.23846	-1.35766	-0.155833	0.465244	-0.38799	-1.04121	-1.71944
BCAN_7356	Luminal	Stroma.rich	0.723391	-0.0419201	0.127755	0.340837	0.548317	0.740085	0.778651	0.296955	0.52291	0.0333054	-0.15973	1.34038	1.59269	0.153093	0.101803	-0.470126	0.68777	0.722943	0.275367	0.385459	1.91201	-0.481224	-0.0352867	0.444061	-0.12565	-0.0332949	1.26105	0.132235	0.0673451	-1.10466	0.417818	1.50517	0.500661	-0.0469838	0.702338	-0.19208	0.506343	0.241226	0.828707	0.0874804	1.17472	-0.142971	0.63138	0.539859	0.626142	1.33474	0.607958
BCAN_6380	Luminal	LumP	-0.855988	-0.933899	-1.04926	-1.03053	-0.356535	-1.43083	-1.80006	-1.03509	-1.09954	-0.706978	-0.574177	-1.64618	-1.18681	-1.01909	-0.802518	-0.785959	-1.51104	0.113713	-0.887318	-0.372772	-0.0904427	-0.659663	-0.729152	-1.52257	-1.84587	-0.0569353	1.40426	-1.57381	-0.751716	-0.166256	-0.720729	0.576276	0.186723	0.558491	-0.158892	-0.902671	1.35641	-1.90369	0.810034	1.20353	0.693355	-1.03915	-1.76305	1.75201	-0.654472	-1.01003	-0.822791
BCAN_7973	Luminal	LumP	0.030239	-0.459452	-0.227178	-0.138623	-0.0134366	0.0285076	0.507425	-0.21607	0.0292704	-0.294717	-0.294094	0.423934	0.00807127	-0.329187	-0.343658	-1.68834	-0.15911	0.231653	-0.58661	-0.545292	0.0597888	-0.0871305	-0.528737	-0.521505	-0.233487	0.0294021	-0.419322	1.20344	0.685352	0.288028	-0.147021	0.321919	0.557645	-0.425206	0.239262	-1.28355	0.630246	-0.228941	-0.996233	0.604847	1.13665	-0.722461	0.728118	1.2823	0.456679	0.00177622	-0.153423
BCAN_5814	Luminal	Stroma.rich	-0.264004	-0.932985	-0.387941	-0.450916	-0.135823	0.246397	-1.67842	-0.441411	-1.05701	-0.394129	-0.692383	-1.44723	-1.69031	-0.569688	-0.458352	-1.30906	-0.885182	0.659252	-0.580715	0.905761	0.71877	-1.00633	-0.422327	0.468248	0.352389	-1.17919	-0.0323861	-1.93757	1.01241	-1.34458	0.0964869	0.699917	0.338386	-0.0835531	-0.346428	0.23606	0.580043	-1.03146	0.153879	0.51623	0.606528	0.171423	1.12052	0.569101	-0.347451	-0.0612734	-0.628321
BCAN_7416	Luminal	LumP	-1.75343	0.619404	-1.73976	-2.2314	-1.6892	-1.66987	-2.05695	-1.60897	-1.25546	-1.48414	-1.57304	-2.02096	-1.58372	-2.20437	-1.52336	0.686533	-1.57908	-0.958772	-1.18316	-0.597348	1.49959	-0.52923	-1.13472	-2.65795	0.0177211	-0.781421	0.659375	-1.48945	-0.791217	-2.46092	-1.53608	-2.06837	-0.457151	-0.282632	-0.879302	-0.519245	0.288054	-0.214375	0.31396	-0.00168523	-0.538997	-2.20037	0.0446935	1.11187	-0.372219	-1.03046	-1.97669
BCAN_7337	Luminal	LumP	0.731381	1.04585	-0.0935346	0.0184802	0.918475	-0.873911	0.224059	0.0199351	-0.543965	0.298419	0.161912	-0.0343666	0.493762	-0.00247319	0.255312	1.54362	-0.0588037	0.978542	0.731401	0.467299	1.22247	1.17252	0.716589	-0.0889801	-0.962126	0.225679	2.02545	0.40996	0.335038	0.336111	0.195971	1.09588	0.982543	0.703486	0.935566	-0.00840162	0.741611	0.381765	1.88206	1.55346	1.14572	0.443247	0.915547	1.6312	1.5475	-0.116734	0.0184522
BCAN_6348	Luminal	LumNS	-0.949463	-0.587642	-0.333824	-0.44882	-0.596434	-0.622636	0.293608	-0.335151	0.274934	-0.327262	-0.030021	0.621759	-0.0295916	-0.31883	-0.301386	-0.200105	-0.10764	-1.26217	-0.762513	0.642457	-0.783194	0.800449	-0.123795	-0.425581	-0.743746	-0.139475	0.682869	1.72902	-0.408303	0.614486	-0.411569	-2.13631	-1.16741	1.49072	-0.724195	-0.967275	-0.278521	-1.00575	-0.534291	0.633867	-0.744544	-0.427004	-0.116382	0.165637	-0.960665	-0.0875589	-0.434151
BCAN_5123	Luminal	LumU	0.317031	0.760424	0.537579	0.382546	0.329648	-1.09996	0.828649	0.542632	0.603821	0.889408	0.316319	1.30807	0.718891	0.471055	0.912796	1.35386	0.745622	-0.178128	1.04965	-0.229582	-0.466548	-0.115735	1.04131	-0.490498	-1.54575	-0.221299	-0.0815728	0.238772	-0.140804	0.202846	0.72723	0.187353	-0.0394627	0.113847	-1.14626	0.24005	-0.0506641	-0.155171	-0.487642	0.778091	-0.0487659	0.193654	0.255133	0.658091	0.535012	-0.885057	0.507615
BCAN_5172	Luminal	LumP	0.43347	0.763933	0.89784	0.859214	0.576978	-1.58026	0.0525484	0.96801	0.282291	1.27915	0.580249	1.19478	1.09699	0.943467	1.32093	1.35031	0.138819	0.605811	1.18898	0.630397	-0.236795	-0.625189	0.94465	-0.672111	-2.00868	-0.910047	0.0216608	-1.44824	-1.06203	-0.356888	1.14168	1.54549	0.343376	-0.70784	-0.195714	0.685354	0.151357	-0.243325	-0.584431	0.494877	0.0972375	0.35359	1.58415	1.0726	0.675467	-2.6037	0.747092
BCAN_6382	Luminal	LumP	-1.47783	-1.68429	-1.3552	-1.76525	-0.998374	-1.53728	-1.03869	-1.4146	-1.35079	-1.16746	-2.41747	-1.14012	-1.50731	-1.85274	-1.35535	-1.46928	-1.40066	-0.0552685	-1.16787	-0.516032	-0.266968	0.481949	-0.766717	-2.166	-0.544648	-0.13123	1.10613	0.0908156	0.256439	0.63875	-0.947395	-0.646484	-0.274048	0.119812	-1.62905	-1.70651	-0.41699	-1.59633	-1.55795	0.82059	-0.333081	-1.03008	0.229473	1.69204	-1.27518	-1.9502	-1.86845
BCAN_6915	Luminal	LumU	-0.45807	-0.577278	-0.696895	-0.720111	-0.282886	-0.900471	0.170647	-0.636118	-0.678843	-0.383754	-0.478813	-0.201977	-0.511642	-0.615458	-0.397367	-1.53153	-0.472205	0.265776	-0.0854815	-0.69682	-1.10841	-0.0409092	-0.0283117	-0.809108	-0.738778	-1.15218	0.263399	-1.45822	-0.636864	-0.617088	-0.643675	0.548626	-0.314261	2.40565	0.359813	-1.26626	0.339452	-0.694087	-0.417066	1.07494	-0.337197	-0.188201	-0.0554464	0.663748	-0.176358	-1.08796	-0.903505
BCAN_5366	Luminal	LumP	-1.96021	-1.84046	-1.97274	-2.33229	-1.89018	-1.71571	-2.52261	-1.91433	-1.7566	-1.89434	-2.54655	-2.0783	-2.17658	-2.30847	-1.91321	-1.28259	-2.25661	-1.23007	-1.77149	-1.65023	-0.232416	0.128372	-1.8251	-2.77226	-0.249914	-0.776775	1.47233	-0.172886	-0.411711	-1.29297	-1.64164	-0.237476	-0.484969	-0.19605	-1.66816	-1.48873	-0.0841425	-1.36873	-0.703407	0.385785	0.17637	-2.31667	0.146952	1.53595	-0.224481	-2.41531	-1.93538
BCAN_7371	Luminal	LumU	-0.688762	-1.57152	-1.32866	-1.15966	-0.52677	-1.00249	-0.612991	-1.28701	-0.613914	-1.35865	-1.00283	-0.550374	-0.557535	-1.12352	-1.30639	-1.30036	-0.253189	-0.535109	-1.52865	-0.778197	-0.757307	-1.54817	-1.40525	-0.893646	-1.29558	-0.490624	-0.879261	0.340118	-1.2566	-0.0369294	-1.17442	-0.194667	0.175281	0.600379	-2.0515	-0.19743	0.0958031	-1.58989	-0.160442	0.588782	-0.148102	-0.872655	-1.48912	0.817849	-0.502896	-0.0283019	-1.21689
BCAN_5264	Luminal	LumNS	1.41758	0.45896	1.21064	0.703392	1.58876	0.269553	0.634406	1.29146	1.52891	1.36565	0.0675453	0.883422	0.64813	0.772094	1.33154	0.694732	1.5271	0.9502	1.19781	1.02946	0.254925	1.39485	1.04468	0.173356	1.32608	-0.277814	-0.8127	-0.275218	0.347965	0.00808356	1.48929	1.50154	0.961073	1.26209	-0.403267	1.56702	0.308112	0.28719	-0.214471	0.971565	0.78043	0.489304	0.952482	1.26821	0.712533	0.33739	1.22434
BCAN_8122	Luminal	LumU	-0.836568	-1.66476	-1.28669	-0.845468	-0.764655	-0.571581	-1.00628	-1.17619	-0.950542	-1.29191	-0.425726	-1.23968	-1.18774	-0.986999	-1.31823	0.508973	-1.47057	-0.590323	-1.09983	-1.11917	-1.53789	-0.710407	-1.16798	-0.876237	-0.866407	-1.39532	-0.632079	-1.27468	0.445863	0.0107365	-1.26865	-0.419439	-0.30568	2.16415	-0.147773	-1.0281	-0.655575	-0.793059	0.501058	1.33746	-0.247718	-0.74996	1.28569	0.147955	-0.16816	-1.26649	-1.21562
BCAN_5953	Luminal	LumNS	0.103257	0.372001	0.157104	0.140041	0.386053	0.143152	0.241638	0.180867	0.228911	0.31372	0.292413	0.321615	0.534249	0.206887	0.389417	0.0445244	-0.00611781	0.669989	0.140805	-0.01851	0.226492	0.977832	-0.0239309	0.143946	-0.535664	0.0208231	0.161554	0.0706125	-0.0300565	-0.636651	0.29115	0.370245	-0.0391011	-0.321678	-0.0949329	0.663125	0.385636	-0.0537671	-0.437883	0.662564	1.15215	-0.254578	0.30693	0.879493	-0.144675	0.335393	0.128577
BCAN_8664	Luminal	Stroma.rich	-0.414333	-0.232313	-0.572147	-0.474723	0.101435	1.28064	-0.790666	-0.78776	-0.531023	-0.685424	-0.526045	-0.165212	-0.809143	-0.464336	-0.75768	-1.33724	-0.32888	0.531526	-0.694432	0.566332	1.89173	0.0856505	-0.645605	-0.344018	1.80519	-0.257119	-0.244417	-0.422854	0.631284	0.467149	-0.432228	0.0685574	0.0993881	-0.544237	0.476936	-0.711321	-0.0166358	0.46936	-1.57626	0.255143	0.693835	0.508324	-0.820753	0.805713	0.521436	1.17388	-0.219964
BCAN_8639	Luminal	LumU	0.556184	-0.0627411	0.300497	0.120869	0.400438	0.0978467	1.20372	0.418623	1.22141	0.373836	-0.157462	1.11046	0.839163	0.223729	0.425735	-0.37323	1.11477	-0.0247632	-0.252674	1.33593	-0.0539358	0.132629	-0.294527	0.0750682	0.152746	-0.607529	0.736517	1.23782	-0.121014	-0.0247871	0.614113	-0.0773552	-0.24627	0.0069137	-0.00844356	0.302944	-0.126035	-0.326104	-0.419957	0.621361	0.00832093	0.51806	1.31131	0.409363	0.004397	-0.424945	0.541657
BCAN_6225	Luminal	LumP	0.172728	0.29767	-0.312724	0.0420761	0.100048	-0.516796	2.20707	-0.193549	-0.411901	0.0767963	0.0654993	0.599231	0.48612	0.0630549	0.0753774	0.400142	0.13008	0.484539	0.371718	-0.702594	-0.483215	-0.658304	0.223073	-0.0780636	-0.689151	-0.194472	0.335508	-1.23138	0.248439	-0.127247	0.485925	0.567073	0.471966	-0.380909	-0.166089	-0.443554	0.425341	-0.016186	1.14239	0.128241	-0.454831	-0.211216	-0.00632794	0.525762	0.11372	-0.190052	0.0524912
BCAN_5976	Luminal	Stroma.rich	-0.204014	-0.448188	-0.408918	-0.34925	-0.0954851	0.798665	0.208241	-0.620198	-0.118355	-0.640656	-0.768968	-0.0835379	-0.376529	-0.452037	-0.581747	-0.565071	-0.120558	0.441864	-0.0244032	-0.279077	-0.25975	0.386335	-0.285969	0.106838	1.06878	-0.224975	-0.833344	0.368043	0.86917	-0.468901	-0.463077	-0.207325	0.102895	-0.200893	-0.178662	1.34365	0.219624	0.66051	-0.0714137	0.165663	1.37801	0.100225	-0.934399	0.678404	-0.444457	0.793191	-0.329823
BCAN_8857	Luminal	LumP	-0.164253	-0.522619	-0.00967799	-0.2066	-0.306205	-0.0287013	0.349723	0.0226999	0.71607	0.084916	-0.340696	0.447932	-0.096456	-0.183069	-0.0218854	-0.373957	0.378589	-0.0545778	-0.00599102	-0.749021	0.282629	-0.577145	-0.173282	-0.625776	-0.177341	-1.36087	-0.0685923	-1.22751	0.172199	-1.0451	-0.0323973	-0.181682	-0.563557	-0.811648	-0.586966	-0.461306	0.078096	-0.713912	-0.0503648	0.34364	0.196687	-0.534904	-0.423926	0.744958	-0.1362	-0.0516032	-0.170719
BCAN_7708	Luminal	LumU	-0.78375	-1.24043	-1.16138	-1.29465	-0.96963	-0.89242	-0.689804	-1.1104	-0.600869	-0.893938	-0.904203	-1.05508	-1.07044	-1.23069	-0.839881	0.201202	-0.683368	-0.761759	-0.727561	-1.23622	-0.429469	0.197199	-1.32877	-0.733713	-0.808972	-0.357496	-1.7394	-0.49268	-0.864245	-0.400301	-0.686634	-0.277971	-0.476578	1.16289	0.165096	0.768621	-0.320279	-0.674108	0.52574	0.455774	-0.716521	-1.00101	-0.423362	0.21758	-0.497903	-0.422806	-1.23267
BCAN_7590	Luminal	LumP	-0.0949814	-0.299013	-0.411087	-0.589748	0.057898	-1.21236	-0.52041	-0.299263	-0.0138912	-0.210512	-0.668003	0.166285	0.166123	-0.582477	-0.166531	0.3152	0.128719	-0.168241	-0.147345	-1.05695	0.574263	-0.728454	-0.676133	-1.28301	-1.18791	-0.396473	1.25681	-0.579822	-0.461485	0.226755	-0.141833	0.554811	0.68159	-0.124531	-0.0933684	0.650363	0.87893	-0.558793	-0.0155589	0.304851	0.0476591	-0.367376	-1.13107	0.192659	-0.191888	0.410309	-0.308111
BCAN_6316	Luminal	Ba.Sq	0.34352	0.826997	0.358701	0.383041	0.351363	-1.18931	1.03459	0.401021	0.607431	0.546249	0.15034	1.38843	1.09334	0.313743	0.525222	1.10151	0.617034	0.0242897	0.344604	0.148094	-1.08162	-0.491193	0.712283	-0.278812	0.624829	1.29364	-0.458575	-0.763513	-1.29221	-0.149963	0.358897	-0.197095	0.330148	0.845238	-0.532188	0.119204	-0.087576	-0.910402	0.528969	0.795271	-0.298495	0.586249	1.69143	0.943373	0.79319	-2.2909	0.458896
BCAN_5718	Luminal	LumU	-1.05445	-2.28394	-1.99667	-1.98191	-0.956479	-1.68216	-1.15515	-1.79462	-1.65088	-1.69057	-2.07837	-1.53376	-1.95276	-2.14506	-1.82681	-1.69167	-1.48834	-0.52648	-1.3602	-2.10895	0.0219822	-2.08324	-1.84217	-1.98751	-1.46248	-1.46217	1.25878	-0.502205	-1.30395	-0.702842	-1.33593	0.738792	0.242253	1.50159	-0.465787	-1.48369	-1.41503	-2.52311	0.819222	0.927682	-0.0945285	-2.48199	-1.89844	0.813167	-0.25833	-1.07359	-1.93135
BCAN_7988	Luminal	LumP	-0.212378	-1.19364	-0.4605	-0.526413	-0.559545	-0.16537	-0.402007	-0.665381	0.0772807	-0.405195	-1.02365	-0.273498	-0.577848	-0.688698	-0.375878	-0.5983	0.0388587	-0.272551	-0.630576	0.348039	-0.0982804	-0.1448	-0.80228	-0.316573	0.1693	-0.234676	0.337727	0.199899	-0.504675	-1.6277	-0.362321	0.19126	0.303037	0.361209	-0.743451	-1.14034	0.507326	0.014934	0.600257	0.39257	-0.28446	-0.447469	0.690064	0.788364	-1.37581	-0.479429	-0.493551
BCAN_6011	Luminal	LumU	-0.901201	-0.84436	-0.675539	-1.34519	-1.18312	-1.37694	-0.282186	-0.710862	-0.262446	-0.506056	-1.59056	-0.367137	-0.748883	-1.32327	-0.52511	-0.623542	-0.363844	-0.211265	-0.895628	-0.85327	-0.858619	-1.10021	-0.68481	-1.58048	-1.85618	-0.283013	0.732351	-1.2386	-0.771619	-1.03664	-0.510801	-0.108093	-0.487485	0.156129	-0.848803	0.295497	-0.190077	-1.01308	1.17599	-0.794286	-0.80184	-1.68788	-1.28685	-0.369635	-0.513802	-0.940231	-0.947337
BCAN_5037	Luminal	Stroma.rich	0.608496	-0.499078	0.620785	0.533542	0.618023	0.908518	0.721625	0.546116	0.838822	0.422655	0.335364	0.758555	0.748989	0.51806	0.409341	0.0370837	0.808236	0.450834	0.0264233	0.160763	0.630214	0.426479	-0.209681	0.838377	0.407187	0.122921	-1.37588	1.21283	0.436552	1.09421	0.686966	0.358322	0.200408	-0.536555	0.725407	0.526771	-0.669114	0.449168	-0.151116	-0.0804561	0.388052	0.404173	-0.366829	-0.0484284	0.176024	0.792282	0.661977
BCAN_7023	Luminal	LumU	-1.04194	-1.0588	-1.48602	-1.2981	-1.39638	-0.760352	-2.57396	-1.31585	-1.58839	-1.8639	-0.9963	-2.50623	-1.38521	-1.22321	-1.73909	-1.2144	-1.50466	-0.848453	-1.81426	-0.737654	-1.14966	0.282394	-1.92641	-1.16742	-1.17289	0.0284301	-0.997912	-0.557682	-0.526872	-0.408909	-2.06615	0.793281	0.484701	0.371332	-0.733273	0.105243	1.05961	0.0591834	1.9036	-0.0368403	-0.318909	-0.804746	-0.674213	-0.526594	-1.73638	0.0493732	-1.53328
BCAN_5192	Luminal	LumP	-1.0464	-0.679341	-0.721205	-0.892247	-0.550693	-1.21726	-1.02495	-0.975587	-1.34404	-0.48766	-0.629942	-1.20801	-1.33983	-0.681534	-0.554511	0.0326227	-1.09732	-0.14353	-0.0980291	-0.685206	-0.25437	0.305375	-0.600794	-1.09702	-1.17913	-0.300917	0.452744	0.58532	-0.230052	-0.00889922	-0.706535	-0.655128	0.738089	-0.178764	0.417075	0.0968449	-0.13263	-0.49287	-0.574398	0.235239	-0.511079	-1.2978	-1.73711	0.999418	-1.01443	-1.47658	-0.655899
BCAN_7795	Luminal	LumU	-1.44996	-1.57771	-1.7426	-1.73189	-1.78699	-1.29982	-2.1586	-1.78949	-1.23453	-1.57005	-1.04376	-1.85844	-1.95375	-1.79496	-1.69539	0.0657446	-1.51028	-0.743885	-1.34933	-1.25441	0.385892	-1.30467	-1.64165	-2.32727	-0.717361	-2.06372	1.12178	-1.38377	0.403103	0.489797	-1.30557	-0.169393	-0.155571	1.11841	-1.01562	-2.21265	-1.23143	-1.33824	0.921539	0.157738	-0.306741	-1.36735	-0.179251	-0.166159	-0.903571	-1.83968	-1.67784
BCAN_5116	Luminal	LumNS	0.688293	-0.673413	0.361423	0.227214	0.0763132	-0.35012	0.38766	0.475681	1.42698	0.349567	0.0254441	0.502029	0.533046	0.274976	0.323924	-0.321743	1.19026	-0.19244	-0.578027	-0.185285	0.673023	0.900426	-0.640888	-0.583617	-0.553508	-0.464966	-0.894118	0.756628	-0.756072	1.21586	0.434675	0.590276	0.519764	0.71147	0.628587	0.0352821	0.825047	-0.145351	0.290249	0.452549	0.359108	-0.712345	0.205381	1.04773	0.575444	-0.660306	0.647885
BCAN_5399	Luminal	LumP	-1.08846	-2.01049	-1.94025	-1.97913	-1.41146	-1.88332	-1.85773	-1.73155	-1.34353	-1.57936	-2.18383	-1.34799	-1.94082	-2.0256	-1.53812	-0.543285	-1.42271	-0.303877	-1.35133	-1.73644	-0.225945	-0.850935	-1.82702	-1.6533	-1.2404	-0.33511	1.07317	-1.52508	-1.59632	-1.19805	-1.33415	-0.648752	-0.736035	0.698026	-1.23576	-1.15044	-0.0120342	-0.128559	-1.02636	0.616445	-0.651683	-2.32194	0.262343	1.65919	-0.454198	-0.932959	-1.58708
BCAN_8528	Basal	Stroma.rich	-0.875924	-1.23255	-0.638785	-0.72618	-0.59883	0.557406	-2.5359	-1.02003	-1.8416	-0.816751	-0.784246	-2.15948	-2.35088	-0.695373	-0.990504	-0.784952	-1.58417	0.345411	-0.734225	-0.820981	0.159946	1.19539	-0.717324	-0.46411	1.31179	-1.25657	-1.03944	1.06253	-0.569983	-0.974587	-0.372834	0.127401	0.478153	-1.19749	-0.773511	-0.436694	-0.0955189	0.0521648	1.2586	0.0642968	0.242525	-0.235482	-0.567858	0.150775	-1.06586	0.436534	-0.783996
BCAN_5639	Basal	Stroma.rich	0.553333	0.668109	0.37771	0.405383	0.93301	1.68912	0.549708	0.272367	0.00780936	0.584848	-0.0787685	0.454874	0.048714	0.429882	0.588496	0.135586	0.28799	0.657554	0.777112	1.84363	0.541001	0.374148	0.553902	0.269825	1.84276	-0.007217	0.908637	-0.348836	2.39549	1.79606	0.731117	0.379559	0.758248	-0.0488596	0.975619	0.500985	-0.122944	1.49908	-0.505918	-0.410586	1.12666	0.774832	-0.529601	-0.461304	0.872767	1.55296	0.405502
BCAN_5084	Basal	NE.like	-0.257284	-0.303111	-0.566247	-0.763248	-0.659647	-0.0838377	0.395553	-0.301163	-0.225432	-0.236877	-0.411127	0.28575	0.472719	-0.511763	-0.200106	-1.24949	-0.136958	-0.532846	-0.921077	-0.952585	0.354566	-0.937449	-0.529361	-0.904058	0.421603	-1.90312	2.50127	-1.45531	0.126203	-0.353782	-0.177664	-0.0306658	0.0614348	-3.00852	-0.0857958	1.89497	0.272364	0.265928	1.77438	-3.29825	-0.093504	-0.886683	-1.02637	-2.2922	-0.429779	1.10174	-0.645122
BCAN_5784	Basal	Stroma.rich	-0.186855	-0.795137	-0.773096	-0.227583	-0.274852	1.45512	-0.71836	-0.807995	-1.30384	-1.1057	0.199348	-0.987911	-0.808104	-0.199974	-1.01662	-0.919801	-0.563762	-0.0487019	-0.800488	0.0751363	-0.250871	0.154984	-0.115821	0.934407	1.2445	-1.26754	-1.17997	-0.900143	1.44932	0.104304	-0.789795	-0.378694	-0.358324	1.44893	-1.49762	-0.0864357	0.359413	0.449213	0.127051	0.552535	0.900779	0.78548	-0.0278061	-0.358859	0.368446	1.23909	-0.536079
BCAN_5806	Basal	Ba.Sq	1.27744	1.38313	1.33934	1.44481	0.950819	0.458729	1.15257	1.27642	1.22023	1.15132	1.27257	1.39702	1.30071	1.39768	1.15404	1.22536	1.40172	0.106953	1.11719	0.860788	-0.558015	-0.231655	1.08872	0.868819	-1.47365	-0.250458	-0.953986	-0.553044	-0.211088	0.814145	1.13056	0.885278	0.399217	-3.02072	0.720286	0.411828	-0.103645	1.51057	0.918255	-0.917393	-0.0719381	0.8764	-0.0490406	-1.39397	1.35031	0.181869	1.31099
BCAN_8859	Basal	Ba.Sq	0.0831717	0.89247	0.134454	0.355785	-0.0954789	-1.24027	0.405323	0.287563	-0.188922	0.364981	0.633843	0.080414	0.290198	0.475891	0.296452	2.16409	0.0195287	-0.563883	0.202922	-0.694097	-1.29131	0.458648	0.541882	-0.20501	-1.22561	0.397172	-0.173355	1.54218	-1.17295	-0.739358	0.312044	-0.302618	-0.077295	0.160023	-0.949034	-0.716313	0.172497	0.109718	-0.668718	0.648046	-0.669028	0.36969	1.23059	-0.131948	-0.903857	-1.03334	0.270247
BCAN_6064	Basal	Stroma.rich	0.423716	0.364086	0.66355	0.570394	0.478112	1.74507	1.66	0.435285	0.594739	0.329116	0.630272	1.347	1.42541	0.520362	0.335241	-0.935948	0.919033	0.425252	0.260989	0.419992	1.12378	0.0677943	0.567456	0.761356	2.18259	1.92913	0.411427	1.83335	0.94841	1.66469	0.241252	-0.415095	0.103488	-0.354908	1.38668	-0.713881	-0.107945	1.16823	-1.92015	-0.475559	0.812366	1.11746	0.835114	-0.239399	1.10258	0.733358	0.815041
BCAN_7191	Basal	Ba.Sq	-0.686589	0.155614	-0.802879	-0.38313	-0.243209	0.565915	-1.28965	-0.702688	-1.56447	-1.18122	0.0764825	-1.50395	-1.30462	-0.494529	-1.19561	0.153968	-1.39953	0.695462	-0.561543	-0.783997	-0.618253	0.443077	-1.15322	0.725693	-0.372118	1.09518	1.36542	0.547889	1.07357	-0.161322	-1.11525	-0.303575	-0.780508	0.253162	-1.22653	-1.29372	0.471828	0.0935613	1.50392	0.93741	0.563125	0.964113	-1.48857	-0.653886	0.245402	0.780137	-1.16694
BCAN_8187	Basal	Ba.Sq	0.406184	0.904597	0.574505	0.764349	0.539751	-0.152963	-0.291978	0.612411	-0.116592	0.580688	0.967595	0.0897272	0.329089	0.802107	0.597842	1.44084	0.215662	-0.204506	0.212095	0.64058	-0.830799	0.395466	0.564674	-0.197938	-0.325171	2.36157	-0.694457	1.22284	-0.486357	0.55	0.433569	0.768989	0.18548	-0.465829	0.363934	0.683608	0.251927	0.208301	-0.148856	0.465829	0.06432	0.528543	-0.265101	0.510735	0.225917	-0.542748	0.57396
BCAN_5132	Basal	Stroma.rich	1.08305	1.0105	1.21171	1.06009	1.41964	1.24263	-0.0617047	1.19565	1.02391	1.37167	0.946487	0.202438	0.801365	1.16519	1.28422	-0.605886	0.857973	0.89543	1.28094	2.55597	1.65702	2.12263	1.22925	0.505945	1.43542	1.50534	-0.807295	-0.53063	0.714748	1.17669	1.322	0.597858	0.438916	0.683668	1.0308	1.7619	0.325383	0.461375	-0.476836	0.44061	0.30028	1.35124	-0.575633	0.165304	0.994394	0.67884	1.14183
BCAN_8489	Basal	Ba.Sq	0.54342	1.36807	0.92001	0.44985	0.491646	-0.685416	0.86219	0.838456	0.182585	1.16109	0.146628	1.34549	0.959111	0.581105	1.14733	-0.156961	0.539557	0.294355	0.774404	-0.272025	0.026459	-1.42265	1.14976	0.073547	-0.62021	-0.589278	-0.134945	0.463829	0.211071	0.904872	1.03941	-0.280905	0.118099	1.39561	0.782939	1.95452	0.182208	0.75215	0.844585	0.0441875	-0.106893	-0.174571	-0.958147	-0.457264	-0.224901	-0.528145	0.499208
BCAN_8448	Basal	Ba.Sq	-0.613857	0.225148	-0.58363	-0.275148	-1.15622	-0.554925	0.144463	-0.838849	-0.274344	-0.694811	0.252989	-0.444697	-0.572411	-0.291183	-0.534527	-0.99336	-0.491495	-1.34224	-0.839255	-0.417415	-0.972876	0.370221	-0.547106	0.115376	0.871073	-0.292673	1.68639	0.881747	-0.656117	-2.30384	-1.05421	-1.14311	-0.495862	0.112479	-0.0720049	-1.56497	-0.108417	-0.770709	0.958697	-0.0190771	-0.951349	0.0432876	-0.461924	0.176503	-0.067778	-0.883441	-0.616999
BCAN_5571	Basal	Stroma.rich	0.641336	0.375896	0.28361	0.0279466	0.886371	0.925244	-0.174069	0.380367	1.20145	0.479028	-0.363939	0.461072	0.277764	0.0753866	0.450205	-0.522443	1.20568	0.79328	0.632814	-0.299753	0.978746	-0.37815	0.74856	-0.34104	1.08461	0.0930603	0.69229	0.119185	1.08756	1.18445	0.595277	0.0953727	0.744172	0.575665	0.942148	1.16654	-0.659462	1.31606	-2.35318	-0.24549	0.739305	-0.0615694	0.907967	-0.831116	0.198296	1.63795	0.898581
BCAN_6214	Basal	Ba.Sq	0.0500919	0.897082	0.192701	0.0150615	-0.49054	-0.967824	0.95181	0.178417	0.0701927	0.410701	0.292793	0.632877	0.338772	0.103059	0.3221	-0.130372	-0.18543	-0.158829	1.251	-0.202621	-1.8326	-1.91087	0.499444	-0.327353	-1.4817	-1.57554	2.20599	-0.80302	-0.331184	0.0835026	0.196749	0.465641	-0.463508	0.397876	-0.675652	0.305341	0.632736	-0.327483	-0.23413	0.315885	-1.02204	0.704479	0.116743	-0.528142	0.776633	-0.769446	-0.0850729
BCAN_8325	Basal	Ba.Sq	-0.347251	-0.180293	-0.729871	-0.570404	-0.928787	-0.351938	-0.0148126	-0.79076	-0.0324587	-0.868962	-1.18669	-0.389535	-0.601949	-0.606866	-0.622268	1.62411	-0.0104782	0.0374954	-0.632266	-0.482862	-0.872802	-1.45162	-0.392313	0.231794	-0.611978	0.370582	-2.10223	0.879667	-1.0526	-0.18302	-0.93218	-1.24795	-0.989021	-0.785609	-0.937369	-0.539635	0.469752	-0.587815	-0.062263	0.00943443	-0.906095	-0.427193	-1.23463	-0.479621	-0.774974	-0.698363	-0.387249
BCAN_5466	Basal	Ba.Sq	0.250664	-0.084005	0.0916862	-0.0429749	0.668851	0.233916	-0.218317	0.00729021	-0.574015	0.345036	0.17252	-0.30912	-0.0246338	-0.0400499	0.163119	0.366993	-0.06406	0.943631	0.563919	-0.936254	0.289564	-0.177435	0.650335	0.271483	-0.133298	0.764768	-0.533608	-0.61358	0.403415	-0.826809	0.26458	-0.139274	-0.217645	0.628642	0.526462	-0.821066	0.276736	-0.0283132	0.839756	0.89468	-0.0700393	0.182762	-1.64448	0.0548344	0.498109	0.89358	-0.301016
BCAN_7034	Basal	Stroma.rich	0.367643	0.944154	0.543471	0.932666	0.774172	1.89778	-1.45891	0.453036	-1.02405	0.247953	1.07478	-0.828851	-0.502529	0.785106	0.23649	-0.0689957	-0.831597	0.519269	0.407842	1.42174	0.138428	0.528477	0.476139	1.4834	1.78627	-0.0544053	0.92194	2.25411	0.817471	0.918799	0.450674	0.0152661	0.509046	-0.667445	0.793547	-0.483926	-0.582957	1.6723	0.792811	-0.365814	1.24934	1.65141	0.523452	-0.227667	0.470735	1.40837	0.324549
BCAN_7029	Basal	Stroma.rich	0.977098	0.676862	0.948244	0.904258	0.820142	0.684031	1.28505	0.889763	1.17194	0.988366	0.666515	1.54709	1.21841	1.06149	0.998459	0.107952	1.32218	0.537056	0.968646	1.22883	0.64554	2.00839	1.13243	0.99308	1.53899	0.654999	-0.342332	-0.433468	0.582324	0.576261	0.784978	-0.458917	-0.104158	0.134377	0.824699	0.887478	-0.169436	0.652788	-1.48133	0.176742	-0.131894	0.929809	-0.264176	-0.208391	0.273795	1.10909	1.09988
BCAN_8188	Basal	Ba.Sq	-0.0248458	1.1874	0.328164	0.0471568	-0.053458	-1.37949	0.787584	0.244686	-0.325656	0.873719	0.202515	0.719915	0.402787	0.180731	0.742667	1.54694	-0.282901	0.0801813	1.09729	-0.602959	-0.0832632	-0.479455	1.09947	-0.450038	-1.66301	-1.34338	-1.1008	0.276827	-1.22593	0.126919	0.4927	-0.327137	-0.66727	-0.614214	-1.79574	-0.547132	-1.02443	-0.146801	-0.569381	0.312137	-0.281292	0.000726679	-0.882649	-0.983659	0.237347	-0.651312	-0.117018
BCAN_7450	Basal	Ba.Sq	0.271892	0.111016	-0.104726	-0.183253	0.197631	0.12316	-0.286366	0.00337911	-0.383651	-0.309278	-0.632553	0.0386011	-0.449743	-0.386375	-0.241963	0.466593	-0.169678	0.891773	0.271019	-1.13226	-0.593419	-1.04173	-0.0224172	0.192036	-1.20387	-0.891117	-0.216468	-1.17292	-0.0948936	-1.07392	0.0915551	1.34266	0.0790849	-1.16755	-0.0312088	-0.781271	0.165589	0.577323	1.45273	-0.57256	0.768817	-0.266626	-0.0926944	-0.257011	0.751002	1.45191	-0.255369
BCAN_5879	Basal	Stroma.rich	0.285582	0.0426585	-0.0898775	0.148072	0.26894	1.21404	0.427904	-0.251587	0.398535	-0.376319	0.0275388	0.435825	0.21989	-0.0339014	-0.38349	-0.60977	0.399828	-0.273377	-1.05256	0.0237189	0.783014	0.380805	-1.11828	0.327211	-0.381809	-0.845597	-1.0847	-0.354345	1.14205	0.895399	-0.136409	0.061582	0.0906104	0.0149604	0.436786	0.670353	0.68626	-0.0631691	0.545332	-0.00988824	0.697895	0.350795	-0.537252	-0.633847	0.699445	0.440213	0.380851
BCAN_8390	Basal	Stroma.rich	1.75287	0.379535	1.59704	1.24322	1.72031	0.945674	1.53454	1.63474	2.194	1.37011	0.460144	1.55246	1.68252	1.12109	1.31674	-0.945786	2.10281	1.51825	1.11418	0.755962	0.908199	0.655474	0.649472	0.929984	0.868515	0.433505	-0.254988	-0.943687	0.557088	-0.193926	1.5731	1.24216	1.05299	0.019643	1.35521	1.87207	0.506931	0.922425	0.265519	-0.0784632	0.743113	0.985117	0.609715	-0.032485	1.06793	0.980085	1.75095
BCAN_8945	Basal	Ba.Sq	-0.767893	-0.181241	-1.1328	-0.699815	-1.20264	0.237888	-2.85957	-1.21039	-1.49591	-1.38333	-0.288996	-2.92385	-0.861007	-0.807896	-1.38121	0.200991	-1.55756	-0.219917	-0.945049	-1.42582	-1.94764	0.623665	-0.907069	0.72466	-1.46552	-0.906029	1.14306	0.362279	0.277213	-0.62546	-1.7672	-0.643337	-0.0670616	0.956359	1.95367	-1.0286	1.71247	0.156193	1.67953	-0.433967	0.667538	-0.292892	-1.5017	-1.27111	-0.108427	0.106589	-1.34585
BCAN_6287	Basal	Stroma.rich	0.693238	0.0892385	0.326307	0.794305	0.280693	0.79443	0.381746	0.274034	0.342643	-0.425691	0.889271	0.409999	0.542594	0.707084	-0.240461	-0.572982	0.417983	0.522458	-0.287703	0.553668	1.80137	1.03701	-0.319906	0.870584	0.806564	-1.02384	-0.098133	-0.0127933	0.298094	0.206291	0.399771	0.375631	0.0999757	-0.888901	0.5611	0.360624	-0.0222303	0.245291	-0.120067	0.325378	0.700535	0.0329269	1.99365	0.906218	0.334304	1.09247	0.488481
BCAN_5062	Basal	Stroma.rich	0.267638	0.400432	1.21642	0.501949	0.921833	0.967703	0.530815	1.11848	1.27836	1.28527	0.00637682	0.608032	0.395533	0.602036	1.16351	0.287285	0.923403	0.717584	1.33203	0.0880693	-0.0372372	-0.29758	1.03034	0.788664	1.46658	0.242229	-0.361695	1.34653	0.426357	0.713846	1.26774	0.00360948	0.518152	-1.27039	0.948572	0.42956	0.800777	0.624148	-0.0829118	-1.05911	-0.409571	0.337297	-0.0193001	-0.758246	0.129065	0.363294	0.789664
BCAN_8837	Basal	Ba.Sq	0.438404	1.14338	0.777117	1.09108	0.282866	-0.076948	1.31195	0.879047	0.842475	0.749588	1.51347	1.13999	1.31358	1.10684	0.791087	1.40056	0.654428	-0.0397081	0.934713	0.75298	0.303667	0.673881	0.824581	0.616812	-0.734739	1.67218	-0.362499	0.431943	0.423939	0.467601	0.532295	-0.570458	-0.231524	0.308076	0.447862	0.266344	-0.00795033	0.710377	-0.0399315	-0.535855	-0.738045	0.347877	-0.754435	-0.871731	0.958761	-0.0944987	0.879859
BCAN_8337	Basal	Ba.Sq	-0.0358709	0.425438	-0.279014	0.112784	-0.287769	0.410314	0.388089	-0.150925	-0.471323	-0.297956	0.347219	0.199117	0.397913	0.0870522	-0.355608	0.582319	-0.710198	-0.296777	-0.159565	-0.177678	-1.20371	-0.469497	-0.134185	0.0603649	-0.0997881	0.348842	0.41979	0.938642	0.0479932	0.154062	-0.315755	-0.253401	0.469583	-0.00894524	-0.947048	-1.00607	-0.924357	-0.219003	-0.802403	0.891686	0.407562	0.325952	-1.25691	0.415174	0.667719	-0.164319	-0.298264
BCAN_8250	Basal	Stroma.rich	-0.915503	0.0218467	-0.00856826	0.119305	-0.402091	1.23532	-0.303551	-0.0659943	-0.419884	0.0578865	0.356193	-0.950534	-0.626732	0.0501284	-0.0172568	-1.17545	-0.246383	-0.217442	-0.362045	-1.53565	0.603391	-0.771974	-0.287994	1.26088	1.33502	-0.20707	-0.700512	-0.809938	-0.191261	-1.11118	-0.0715073	-1.52402	0.20313	-1.91296	-0.508451	-0.808633	0.971303	1.31083	-0.206474	-1.71101	-0.703934	0.246653	0.515048	-1.82372	-0.465003	0.798246	-0.114415
BCAN_5904	Basal	Stroma.rich	-0.0447547	-0.860112	-0.496805	-0.311834	-0.24174	1.19799	1.21107	-0.635172	0.154933	-0.641335	-0.0310292	1.00768	0.223834	-0.24798	-0.58563	-1.42251	0.177512	-0.062213	-0.684456	-0.228236	0.238982	0.162871	-0.777853	0.454109	-0.103832	-0.624706	1.94023	0.439026	1.05359	0.0291489	-0.54716	-0.203466	0.104794	-0.275132	-0.924279	0.504984	-0.870826	0.13128	-0.00811608	0.4559	0.724079	-0.171774	-0.255955	0.465958	0.0799668	1.26566	-0.210715
BCAN_6577	Basal	Ba.Sq	0.473192	0.853292	0.767372	0.564255	0.841205	0.356282	0.829107	0.757404	0.496002	0.99945	-0.0902521	0.693548	0.44988	0.565548	0.974956	1.59543	0.276195	0.773026	1.16466	0.687201	-0.751064	-0.440884	0.886222	0.802529	-0.335349	0.316802	-0.938803	1.26192	-0.322334	-0.444245	1.08215	0.642468	0.206184	0.273397	0.343853	1.1292	-0.578941	1.09082	-0.447267	0.2053	0.0499796	0.764205	1.15393	-0.198382	0.334593	-0.193679	0.603042
BCAN_7698	Basal	Ba.Sq	0.0806902	0.432146	0.505558	0.89062	0.240121	-0.411721	0.188143	0.40354	-0.709326	0.419772	1.08751	0.391877	0.148361	0.901173	0.363453	1.00721	-0.102809	0.61921	0.62551	-0.0610237	0.0244188	-0.54982	0.682851	0.903541	-0.694035	1.98291	-0.000475963	-0.0649664	-0.943015	-0.198952	0.266453	-0.359567	-0.392164	-0.643853	-0.0285896	0.0799778	0.552464	-0.619619	0.632815	0.255819	-0.63655	0.310832	0.858469	-0.0990706	0.912608	-0.79325	0.270106
BCAN_9984	Basal	Stroma.rich	-0.429512	-0.76447	-0.697338	-0.001517	-0.672972	0.656288	-1.54721	-1.0521	-1.42272	-1.12881	0.276119	-1.22191	-1.41316	0.00742049	-1.16477	-1.54135	-0.823997	0.374343	-0.284819	0.209162	-0.0358978	1.30708	-0.645577	0.942276	-0.0864195	-0.441734	0.673792	0.903817	1.51754	-1.44108	-1.1091	-1.36959	-0.0872932	0.26152	0.567687	0.52832	1.09812	0.291631	1.2423	-0.154894	0.302749	-0.665674	-1.43455	0.453061	0.0776239	0.953716	-0.786035
BCAN_6992	Basal	Stroma.rich	0.626028	0.432638	0.673104	1.18435	0.469253	2.21065	0.0937328	0.430063	0.219061	0.00381318	1.43685	-0.213961	0.190788	1.08832	0.0517783	-0.469363	0.269806	0.451588	-0.00867462	0.941701	1.09215	0.100133	0.215764	1.65795	2.06252	1.87229	-0.794922	-0.0352592	1.49399	1.70679	0.259393	0.292798	0.125946	-1.6426	0.993822	-0.285231	-0.109206	0.627695	-0.92223	-2.28691	0.559263	1.02382	0.729696	-2.02676	1.09959	1.31225	0.797928
BCAN_6506	Basal	Ba.Sq	0.173534	0.320446	-0.250442	0.0438997	-0.372691	0.616966	-0.0634468	-0.317279	-0.975615	-0.504773	0.556529	-0.223859	-0.566024	-0.0333951	-0.45845	-0.461677	-0.823429	-0.487494	-0.0112085	-0.981931	-0.202883	0.00616454	0.085872	0.503674	-0.287534	-0.118334	0.157365	-0.900197	-0.47182	-0.770593	-0.468281	-0.0920309	-0.0174867	-0.352937	-0.372442	-0.696634	-0.345878	0.795825	-0.155301	0.367953	0.273157	-0.495223	1.19699	0.272321	0.0127441	-0.35044	-0.262387
BCAN_8205	Basal	Stroma.rich	0.332494	0.665284	0.821282	0.509977	0.297082	-0.0578851	0.263419	0.644484	0.240671	1.04022	0.361825	0.169693	-0.143226	0.619018	0.934998	0.135791	0.346938	0.558165	1.08096	0.375412	-0.114381	-2.16308	0.867896	0.814257	0.397278	-1.38571	0.821521	-0.419317	0.604097	0.184025	0.852415	-0.495909	-0.191942	0.881727	0.238	0.743591	0.909336	0.127332	-0.198895	-0.529261	-0.342521	-0.628714	-1.20156	-1.52198	0.308397	0.278326	0.559422
BCAN_6769	Basal	Ba.Sq	-0.0832371	0.556741	0.7204	0.672195	0.33448	0.197667	-0.0368371	0.683927	-0.725608	0.54343	1.2583	-0.359861	0.00538282	0.771778	0.43815	-0.067564	-0.880558	0.0115456	0.357135	0.111105	0.155765	0.554634	0.416991	-0.0274841	-0.269531	3.02457	1.70626	2.46373	0.473142	0.664853	0.360084	-0.579498	-0.739631	1.17775	0.642229	0.304816	0.242	0.40635	-1.08855	0.627773	-0.186444	0.500392	-1.306	-0.168193	0.475585	-0.094582	0.473639
BCAN_6095	Basal	Ba.Sq	0.184647	0.751613	0.307133	0.649812	-0.0654217	0.538215	0.17479	-0.0836932	-0.412691	-0.151919	1.04701	0.258558	0.267966	0.685444	-0.0974612	0.901969	-0.594891	-0.336609	0.31357	0.386891	0.333388	0.484178	0.586136	1.04303	-0.546131	0.555204	0.923526	0.305163	0.250743	-0.186418	-0.279481	-0.660776	-0.705391	-0.0682646	-0.309051	-0.60553	-0.103551	0.684047	1.64453	0.119064	0.167125	0.206517	-1.59357	-0.260293	0.305236	0.317017	0.293707
BCAN_5759	Basal	Stroma.rich	-0.00783407	-0.082862	0.985709	0.20352	-0.168564	-0.377306	0.399107	0.884719	1.41327	0.770467	0.102239	0.451176	0.3444	0.477501	0.754769	0.557644	0.909306	-0.393673	0.562156	0.317172	0.567647	-0.525541	0.171153	-0.146599	0.289597	0.0643198	0.464712	0.275813	-0.712681	1.1666	0.590451	-0.938891	0.0320491	-0.344102	-0.320001	0.481275	1.09388	-0.0473076	-0.665957	-0.913595	-1.15588	0.170232	0.0628206	-0.283095	-0.63657	-0.959069	0.710233
BCAN_7799	Basal	Ba.Sq	-0.590251	0.207138	-0.443753	-0.132461	-0.579449	-0.699013	-0.526008	-0.572239	-1.31768	-0.469672	0.1262	-1.17715	-0.505167	-0.359461	-0.542836	0.596408	-1.40887	-0.866804	0.403294	-0.544684	-0.788299	1.08176	0.440192	0.401568	-0.941865	-0.113055	-0.699861	0.189531	-1.02989	-2.52407	-0.595641	-0.755146	-0.482828	-0.578089	-0.858551	-1.27049	-0.661715	-0.94106	-1.12413	0.277653	-0.0564	-0.861307	0.368907	-0.0800081	-0.194728	0.106399	-0.564583
BCAN_5753	Basal	Stroma.rich	0.640384	0.0981649	-0.0883528	0.283601	0.388917	0.578953	-0.259278	0.151194	0.240061	0.0671983	0.323589	0.745466	-0.147875	0.219008	0.0428998	0.834428	0.0368821	-0.0298936	0.0160046	-0.410892	-0.395777	0.725015	-0.412623	0.751187	0.128117	-0.499094	-1.41479	-1.31599	0.117401	-0.277532	0.154674	0.773703	0.113341	2.14111	0.974524	-0.557435	-0.448698	-0.537353	0.00811417	1.14849	0.964423	0.220685	0.138049	0.515188	0.481526	0.243489	0.210831
BCAN_7413	Basal	Ba.Sq	0.402831	0.889204	0.303476	0.591456	0.0466575	-0.627366	-0.284938	0.491057	-0.892455	0.411039	0.505044	-0.68086	-0.178721	0.537142	0.433668	2.08349	-0.282919	0.859803	0.276607	0.341017	-0.596888	-1.58305	0.902395	-0.189359	-0.836194	-0.0283673	0.463891	-0.151526	-0.969111	-1.52413	0.489026	1.59429	0.999268	-0.82081	-0.34203	0.248363	0.592078	1.31533	0.301343	0.359648	0.479258	0.226141	1.49783	-0.657375	0.659502	-0.895793	0.422122
BCAN_6358	Basal	Stroma.rich	0.627801	0.388512	0.230757	0.602914	1.13094	1.64068	-0.22627	0.367156	-0.518202	0.220385	0.451783	-0.104045	-0.501496	0.390583	0.131457	-0.571127	-0.258454	0.580816	0.111856	0.644053	2.24117	0.645221	0.443096	0.800737	1.12861	0.603366	0.10836	-1.53363	1.81575	0.396074	0.727057	0.917242	0.774067	0.838456	0.653724	0.20495	1.04335	0.561565	-0.232041	0.828588	1.61878	0.424529	1.26519	0.325157	1.17136	2.1165	0.373225
BCAN_6102	Basal	Ba.Sq	-1.87216	-0.493398	-1.58719	-1.50365	-2.16685	-0.608679	-0.300507	-1.72095	-1.09858	-1.70098	-0.80109	-0.613615	-1.39423	-1.5546	-1.59968	0.846091	-0.937661	-1.20844	-1.34711	-1.30623	-0.322503	-2.62821	-1.19276	-0.645336	-0.691601	-1.06018	-1.40262	-0.702679	-1.61244	-0.674899	-1.98707	-1.4014	-1.31568	-1.57751	-1.78373	-3.01578	1.41885	-1.07682	0.418468	-3.15518	-0.821941	-1.83089	-0.161322	-2.38242	-1.06343	0.495668	-1.85847
BCAN_7328	Basal	Ba.Sq	-0.349659	0.0916683	-0.796068	-0.213036	-0.584486	0.349492	-1.3175	-0.830818	-1.39147	-1.03891	0.321631	-1.39937	-1.35393	-0.371377	-1.00625	-0.449019	-2.01776	-0.426029	-0.694629	0.419606	-0.679246	-0.712378	-0.57183	0.528445	-0.200437	0.510066	0.835163	1.98033	-0.368584	-0.554659	-1.20792	-0.488288	0.280889	0.433824	-0.210931	-0.658666	-1.66168	-0.718313	-0.0980924	1.13382	0.371708	0.977072	-0.0405295	1.06945	0.71814	-0.264404	-0.860764
BCAN_7338	Basal	Stroma.rich	-0.52542	-0.747935	-0.56394	-0.581921	-0.32545	1.62254	-0.630194	-1.05879	-0.123025	-1.00818	-0.763824	-0.630766	-0.879881	-0.643529	-1.01907	-1.60046	-0.318183	0.185014	-0.704812	0.50867	0.347679	-0.768457	-0.390018	0.455031	2.19731	-0.642544	-1.63481	-0.124803	1.30798	0.794451	-0.6908	0.1627	0.256218	-0.564436	0.122965	-0.461721	0.541171	0.375272	-0.415541	-1.97793	0.327475	0.232962	0.255365	-1.72095	-0.306602	1.56012	-0.156681
BCAN_6138	Basal	LumU	-1.89484	-2.32079	-2.21645	-1.89754	-2.52947	-2.18748	-1.38954	-1.9544	-1.81273	-2.2771	-1.64372	-1.28378	-2.07108	-1.95117	-2.26339	0.129965	-1.84729	-1.68232	-3.03824	-2.85168	-2.22033	-1.95535	-2.31809	-1.66324	-3.03455	-0.867734	0.459565	-2.40727	0.00964048	-1.20213	-3.03782	-0.748887	-0.484162	1.08665	-0.721071	-2.31738	-0.960619	-2.02922	1.61756	-0.48179	-0.112671	-2.38043	-0.804683	-1.42343	-1.67021	-2.15367	-1.73235
BCAN_6026	Basal	Ba.Sq	0.42358	1.46913	0.782391	0.883157	0.258112	-0.123081	1.40046	0.740853	0.137076	0.683041	1.1127	1.30657	0.807984	0.868624	0.716241	0.169302	0.324709	0.688962	1.30469	0.298357	-0.591837	-0.916503	1.34862	0.71309	-0.0677221	0.491107	-0.395648	0.124619	-0.252005	0.28589	0.557296	-0.362297	-0.273232	-0.0971933	0.846928	-0.387422	-0.288949	1.80191	-0.0429375	0.0258901	-0.421913	0.213735	-0.0252046	-0.171168	1.00299	0.544991	0.519886
BCAN_8598	Basal	Stroma.rich	1.53657	1.37984	1.61503	1.43629	1.93024	0.797043	-0.424859	1.70744	1.29366	1.51894	0.879515	-0.0475686	0.0745138	1.3832	1.49498	1.80577	1.15683	1.19418	1.86237	1.04851	1.00452	1.07721	1.40867	-0.0585671	0.911266	0.438878	-0.730082	-0.842997	0.982633	1.60244	1.60161	1.29244	1.01222	1.98463	1.17849	1.06143	-0.085451	1.39666	-0.764316	0.550768	0.218454	0.780525	0.176205	1.0024	1.44038	-0.32046	1.63557
BCAN_9380	Basal	Stroma.rich	1.57191	1.53076	1.87794	1.46559	2.41865	0.671196	1.23236	1.93779	1.65265	1.92819	1.0618	1.40551	1.83089	1.45869	1.90137	1.80015	1.79297	1.47189	1.83272	1.69669	1.09725	-0.0436215	1.68912	0.495672	1.45976	1.8337	0.0664776	-0.564224	0.846532	1.48234	1.94198	1.47324	1.24171	1.01509	1.62709	2.34411	-0.52414	1.50502	-0.0117763	0.0366235	0.217776	1.32772	1.08324	0.110175	1.7091	0.349052	1.93844
BCAN_5854	Basal	Ba.Sq	-0.0248961	0.388081	0.351935	0.112629	-0.281008	-0.131216	0.478174	0.0905458	0.508682	0.271312	0.275634	0.608907	1.2946	0.273267	0.284633	0.39901	0.758183	-0.29934	0.521628	0.375495	-1.14742	0.205192	0.746862	0.132672	0.180131	-0.51745	-0.35736	0.305653	-0.519325	-0.221354	0.133252	-1.29622	-1.11318	0.151838	-0.536614	0.438574	-0.290486	0.0179308	-0.567667	-0.238778	-0.888396	0.261615	-0.477803	-0.812904	-0.00564459	0.456374	0.24048
BCAN_7567	Basal	Stroma.rich	1.0169	1.53466	1.27581	1.37872	1.11865	1.18186	0.101384	1.13226	0.39217	1.36031	1.34704	0.329688	0.351857	1.33413	1.22898	1.25411	0.468559	0.97552	1.74805	-0.128284	1.49311	-0.242891	1.58806	1.13171	0.958512	-0.131517	-0.201731	0.184585	1.18405	-0.0730326	1.17085	0.666059	0.150259	1.15046	1.19802	1.24691	0.229125	0.670494	-0.717377	-0.132195	0.0091883	0.276562	0.547849	-0.333911	1.11587	0.629129	1.1072
BCAN_5382	Basal	Stroma.rich	1.18652	1.13889	0.691973	1.28011	0.9749	1.36452	1.03841	0.739449	0.381329	0.39172	1.34592	0.727411	0.806279	1.07156	0.341293	0.503392	0.576359	0.87874	0.809344	-0.0761657	0.638331	1.33891	0.738678	1.4309	1.4611	1.81449	0.321793	-0.684273	0.836105	0.617854	0.430954	0.761523	0.47709	-0.0354054	0.75363	-0.0086751	-0.552829	1.61631	-0.239533	0.653026	1.37932	0.863316	0.753386	0.460602	1.15078	0.552816	1.04659
BCAN_6907	Basal	Ba.Sq	0.382759	0.812201	0.568914	1.04026	-0.0834597	0.178241	0.846603	0.594077	0.0730334	0.30919	1.74915	0.829555	1.56888	0.990483	0.416824	0.73057	0.139712	-0.232145	0.344661	0.615816	-1.20846	1.16499	0.366675	1.46234	-0.987062	1.16835	-0.484672	0.434732	-0.59383	-0.228124	0.363423	-0.0473655	-0.054626	0.225009	-0.893508	-0.240425	0.916102	0.942863	-0.950528	-0.136556	-0.0844261	0.765519	0.0257553	-0.460145	-0.416606	1.3397	0.632277
BCAN_7036	Basal	Ba.Sq	-0.700034	-0.831554	-1.17851	-0.770511	-1.26052	-1.42394	0.12362	-1.40579	-0.580624	-1.2488	-0.312918	0.351987	-0.146225	-0.770717	-1.16578	-0.154046	-0.469762	-1.5242	-1.4974	-1.58126	-1.16013	0.107405	-0.567326	-0.792736	-0.12731	-0.0932686	-0.794476	-0.248946	-1.60828	-3.6686	-1.31569	-1.09413	-0.447163	0.405907	-2.89171	-1.90902	0.932703	-0.978525	1.16628	0.359768	-1.06775	-1.99888	-0.685291	0.0516219	-0.981815	-1.66709	-1.05803
BCAN_5981	Basal	LumP	-0.920095	-1.53118	-1.15308	-1.0801	-0.686387	-0.576967	-0.526647	-1.03885	-0.799071	-1.06438	-1.23198	-0.379166	-0.576072	-1.25556	-1.03456	-0.797691	-1.01159	0.324978	-1.16055	-1.45322	-1.21361	0.027993	-1.27308	-0.179694	-0.152282	-0.307962	-1.23828	0.440249	-0.876747	-0.758374	-0.586726	0.621994	1.23577	-0.653296	-0.940548	0.548885	-1.29281	-0.838616	-0.253199	0.120583	0.397392	-0.710447	1.46368	0.613768	-1.4559	-0.596536	-1.05514
BCAN_5023	Basal	Stroma.rich	-0.391967	-0.942441	-0.634381	-0.433339	-0.529484	1.17438	-1.0493	-0.855022	-0.975058	-1.08686	-0.517932	-1.00466	-1.1718	-0.312614	-1.0007	-1.60216	-0.566758	0.696633	-0.387222	0.502281	0.553355	-0.692591	-0.471351	0.393134	1.77049	-0.31984	-0.591398	0.120879	0.941068	0.508346	-0.730202	-0.503291	0.0876479	-1.36356	0.208504	-0.720442	-0.106776	0.0219496	0.388189	-0.848029	0.0573631	0.10987	-0.473861	-0.659393	-0.666085	1.07944	-0.437489
BCAN_5610	Basal	Stroma.rich	0.283913	0.0336275	0.63335	0.508853	1.01768	1.46688	0.194965	0.691383	0.604893	0.834559	0.46024	0.353302	0.480232	0.531313	0.808875	0.00331382	0.181325	0.620914	0.924277	1.81071	0.128698	1.65389	0.852914	0.686796	0.932573	-0.726339	-1.5097	0.142251	1.37377	0.280536	0.828573	0.415098	0.712582	-0.785219	0.72849	0.172374	0.346686	0.561881	-0.71592	0.405503	0.967299	1.37371	0.400757	0.69297	0.308308	1.13567	0.497978
BCAN_6293	Basal	Stroma.rich	-0.173063	-0.461527	-0.467338	0.0252547	0.264542	2.16262	-0.0156276	-0.457251	-0.565229	-0.819497	0.344216	0.128264	-0.338036	-0.07357	-0.838566	-1.2671	-0.525782	0.354085	-0.683265	0.0283959	0.726081	0.880293	-0.451811	1.05354	0.851872	-0.188449	-0.908582	1.05491	0.545684	0.307406	-0.58428	0.161088	0.227136	0.196909	0.72838	-0.600558	-0.507261	0.32246	-0.109937	0.271208	1.28731	0.823429	0.323569	-0.258513	0.705237	0.847922	-0.171606
BCAN_8372	Basal	Stroma.rich	1.14316	1.04686	1.29646	1.24897	1.70638	0.972132	1.18251	1.32156	0.70971	1.3363	0.921606	0.712594	0.670511	1.24254	1.2692	0.817413	1.05058	1.02663	1.33993	2.24257	0.345169	1.91584	1.19907	0.526126	0.223969	0.0386729	0.874186	1.70965	0.752523	0.400486	1.37485	0.484082	0.717271	0.53049	1.13607	0.845817	0.380695	1.27322	-1.42219	-0.0326723	0.797845	1.70641	0.0162138	-0.535132	0.817103	1.4943	1.22377
BCAN_7598	Basal	Ba.Sq	0.772978	1.22556	0.782815	1.11134	0.884785	1.22804	0.0609671	0.620668	0.0422718	0.641329	1.17977	0.149693	0.0479075	1.04503	0.58807	0.791278	-0.00338522	0.406842	0.623572	0.585649	1.24965	-0.26736	0.726609	1.71083	0.87734	-0.557108	0.631384	-0.294471	1.3026	0.728819	0.656009	0.533051	0.405547	0.643357	1.24098	0.442927	-0.18059	1.20379	0.670154	0.447994	0.591582	1.24478	0.497371	-0.417142	1.09246	0.79135	0.813458
BCAN_8271	Basal	Stroma.rich	0.398436	0.746163	0.942952	0.617066	1.18791	0.028398	-0.727663	0.871189	0.502957	1.1955	0.332712	-0.153907	0.257233	0.864068	1.24365	0.948552	0.262602	0.707011	1.20384	0.636029	0.50798	0.809254	1.51244	0.105657	0.244516	-0.215064	0.409809	0.264421	1.06755	0.92601	0.967021	-0.180184	0.57209	0.16301	0.537975	0.984534	0.0405138	1.57746	-0.220855	0.230135	-0.0108087	0.747673	0.147934	-0.0850503	0.106115	-0.200383	0.782344
BCAN_7417	Basal	Stroma.rich	0.144186	-0.800183	-0.325588	-0.150667	0.49205	1.05645	0.55127	-0.438181	-0.110589	-0.320197	-0.363136	0.0866007	-0.191904	-0.257169	-0.440982	-1.3523	-0.0374488	0.690269	-0.340356	0.897993	0.567463	0.406605	-0.659661	0.532899	1.22054	-0.230949	-0.385412	1.09968	0.26731	-0.248801	-0.174983	-0.0283505	0.544653	0.70253	0.235697	0.167721	-0.132449	0.26553	-0.698249	1.08802	1.02745	0.929238	-1.21467	0.742663	0.21225	0.758841	-0.0711149
BCAN_6664	Basal	NE.like	0.481956	0.420127	0.725011	0.520468	0.85067	0.580653	0.146215	0.841992	0.204254	0.957906	0.652341	-0.68496	-0.361685	0.680303	0.963923	0.841841	0.344878	0.539154	0.939828	-0.7614	1.49369	0.167446	0.825817	0.644891	0.383146	-1.68725	1.44941	-0.927648	0.611979	-0.201066	1.01195	1.11013	0.769101	-1.33509	0.781714	1.95025	0.225718	0.88742	1.69991	-2.84469	0.161498	-0.230547	-0.934445	-2.70582	0.428354	2.65135	0.73785
BCAN_5734	Basal	Stroma.rich	-0.00261644	-0.303494	-0.329605	-0.561584	0.0661247	0.305035	-0.426959	-0.290178	-0.141155	-0.0159345	-0.75371	-0.274876	-0.643855	-0.459667	-0.114909	0.677126	-0.492444	0.899029	0.0982099	-1.09417	1.36107	0.105251	0.0217104	-0.746803	0.249465	-0.452691	-2.0518	-0.223389	-0.000276182	-0.26401	-0.152344	0.669331	0.313794	1.41975	0.230906	-0.451699	0.16766	-0.512809	0.425418	0.841629	0.208599	-0.329792	1.44837	0.607585	0.114703	-0.249534	-0.363582
BCAN_5926	Basal	Stroma.rich	1.49084	0.676119	1.12293	0.962259	1.6995	1.10992	0.317267	1.20943	1.24919	1.21162	0.55768	0.580609	0.798317	1.01582	1.22987	0.931891	1.48955	1.57777	1.16911	0.558192	1.78215	0.788912	0.936824	0.2716	0.899481	0.225557	-0.195879	2.02961	1.83156	1.2725	1.31103	1.19827	1.30541	0.641659	1.26012	1.75229	0.143667	0.172001	0.981049	-0.153424	1.1092	1.04803	1.21159	-0.28607	0.546321	1.13631	1.3185
BCAN_8435	Basal	Stroma.rich	2.29627	1.94534	2.06025	2.33761	2.35918	1.36679	0.147882	2.1604	1.32147	1.88727	1.9448	0.891519	1.28062	2.11887	1.90204	2.28729	1.81043	2.17722	2.23863	1.22957	2.07894	1.09521	2.16825	1.99772	0.201834	1.02176	-0.49545	0.523443	1.54078	1.82667	1.85782	1.9607	1.14913	0.267446	1.83988	2.74186	0.721679	2.34652	0.834997	-0.432319	1.29313	0.896263	1.48116	-0.361408	1.57711	1.28362	2.20515
BCAN_6890	Basal	Stroma.rich	0.323405	-0.131043	0.268834	0.296948	0.66507	0.983913	-1.55746	0.290325	-0.833035	0.271035	-0.0342976	-1.4951	-1.04585	0.292882	0.206064	0.151946	-0.766046	0.824843	0.635074	0.790131	0.715992	1.06444	0.654948	-0.0555258	1.60946	-0.301632	-0.528177	-0.784165	0.446616	0.871452	0.570792	0.912802	0.547786	0.647766	0.443553	0.398435	-0.779157	-0.466852	0.108451	0.565391	0.475988	0.677851	-0.0839445	0.700987	0.457839	0.229421	-0.0983173
BCAN_8498	Basal	Ba.Sq	1.78885	2.01222	1.85385	1.93904	1.3595	0.867302	2.0176	1.83798	1.61582	1.80591	1.90901	2.04868	2.11294	1.9291	1.83423	2.0079	1.71821	1.49092	2.06023	2.14444	0.272692	-0.0501272	2.0092	1.08489	0.0322874	2.41682	0.451235	0.322223	-0.0700574	1.85348	1.56138	1.33141	0.264451	-2.03568	1.81345	0.772256	0.532663	1.77211	0.449029	-1.23859	0.262762	1.23123	0.447502	-1.20962	2.03062	-0.00829504	1.92406
BCAN_5080	Basal	Stroma.rich	-0.242995	-1.50337	-0.572547	-0.42209	-0.328271	0.247578	-0.333519	-0.546657	-0.263672	-0.754262	-0.0763053	-0.958087	-0.895953	-0.289513	-0.734288	-1.26699	-0.452101	-0.532516	-0.904013	-0.615872	0.171105	-0.120203	-1.10776	0.0416785	0.836855	-0.254909	-0.298111	-0.971936	0.53787	0.799089	-0.707942	0.0787391	0.134225	2.24711	0.977581	-1.47874	-0.111798	-1.13413	-0.197953	1.01869	-0.289274	-0.697977	0.31842	0.157632	0.890691	0.0533313	-0.593565
BCAN_5614	Basal	NE.like	-0.0335	0.680825	0.479634	0.486441	0.39515	-0.54722	-0.103597	0.526578	-0.0711391	0.671701	0.333713	1.00228	0.943179	0.434157	0.612922	-0.23633	0.433747	0.859914	0.986204	0.679097	-0.420458	-0.56636	0.306186	0.20869	-1.04517	0.0894679	-0.729666	-0.0436734	-0.68081	0.167652	0.77164	0.531554	0.191228	0.421939	0.407923	1.80234	-0.650624	-0.189327	-0.285757	-0.516179	0.307559	0.106993	-0.661809	-1.85388	-0.51819	1.30205	0.289882
BCAN_8313	Basal	Stroma.rich	1.48645	0.40426	1.20667	1.24056	1.5276	1.03963	1.10516	1.24922	1.38776	1.13244	1.07405	1.65659	1.41138	1.26247	1.11885	0.680568	1.72681	1.40295	1.09897	1.15123	1.06629	0.972656	0.986682	0.646225	1.02423	1.01074	0.873407	1.07911	1.67521	0.374601	1.17618	0.617622	1.09888	0.288417	1.56158	1.42758	0.116738	0.46942	-0.760432	0.426356	1.03785	1.03492	0.186084	0.296922	0.602398	1.02268	1.42186
BCAN_7422	Basal	Stroma.rich	0.378501	0.895302	0.480382	0.526051	0.331128	0.0703957	-0.0248706	0.808097	-0.236021	0.911953	0.683208	0.259459	0.294177	0.626984	0.760541	1.45871	-0.44172	0.692157	1.08705	-0.469315	0.762715	-0.907308	0.938917	-0.412254	-1.49702	0.305696	-1.08464	-0.580471	0.591609	-0.882903	0.815203	1.02749	-0.378098	0.127054	0.291948	0.40907	-0.258661	-0.464474	1.05685	0.142662	0.539538	-0.647813	0.304028	-0.484271	-0.135829	-0.0257468	0.371581
BCAN_5007	Basal	Stroma.rich	-0.695274	-0.6494	-0.352887	-0.514387	-0.534973	1.63119	-0.708133	-0.635963	0.190788	-0.495798	-0.787534	-0.965037	-0.717848	-0.617161	-0.584251	-0.999518	-0.339737	-0.393038	-0.319369	-0.119963	1.73715	-1.85753	-0.0535617	-0.00409834	2.03404	-1.39245	-1.5775	-0.738791	1.73629	0.847444	-0.531368	-0.581897	-0.178943	-1.87013	0.457138	-0.709353	-0.198314	-0.0144696	-3.03826	-2.98567	-0.213822	0.817956	0.862998	-2.42107	-0.300495	1.55653	-0.158212
BCAN_5712	Basal	Ba.Sq	1.29429	0.687167	0.861171	0.969531	0.707974	0.715078	1.58081	0.898247	1.63644	0.707635	1.33534	1.35384	1.65697	0.988044	0.795507	0.651658	1.54208	-0.223378	0.33879	0.9446	0.10659	0.707035	0.178258	1.08372	-0.0125776	1.87689	-1.33874	1.62728	0.0178739	0.549022	0.570971	0.246152	0.157178	-0.267671	1.09163	0.583011	1.52933	0.628814	0.253068	0.151155	0.166649	0.691747	-1.42556	-0.0347196	0.361781	1.13293	1.18141
BCAN_6028	Basal	Ba.Sq	-0.368665	-1.10209	-0.580647	-0.529708	-0.290587	1.13258	-1.92228	-0.764925	-1.43559	-0.855373	-0.430006	-2.31334	-1.84279	-0.596566	-1.04553	-0.846454	-1.70206	0.714644	-0.454018	0.0763074	0.557891	-0.415206	-0.431562	-0.216222	1.20044	-1.10084	0.105632	-1.07433	0.0512303	-0.216736	-0.627886	0.459413	0.283184	-0.933481	-0.0433427	-0.603123	-0.516947	-0.497611	0.511008	0.239478	0.967237	0.055243	-0.511755	-0.259929	-0.437338	0.917175	-0.670237
BCAN_8707	Basal	Stroma.rich	1.47673	1.61735	1.56778	1.71562	1.25545	0.0691642	1.73655	1.4991	1.51484	1.59835	1.66519	1.60614	1.415	1.76539	1.71701	1.2273	1.58534	-0.04734	1.11693	1.2764	0.656588	0.961512	1.3393	0.99774	-0.0398651	-0.101643	1.60275	-0.153432	-0.425769	1.06665	1.43428	0.368921	-0.13164	0.732093	1.21458	1.1406	-0.206214	0.494595	0.593935	-0.00822091	-0.419431	1.02233	0.697998	-0.137407	0.586961	-0.115577	1.61546
BCAN_8026	Basal	Stroma.rich	0.423606	0.225507	0.971584	0.887601	0.873136	0.454382	0.79548	0.920304	0.756893	0.88578	0.831316	0.43936	0.567111	0.782741	0.885727	0.378982	0.485058	0.713733	0.79271	0.244329	0.480175	0.575749	0.666409	0.702519	0.22087	0.242539	-0.737412	-0.64216	-0.0675523	-0.209974	0.822741	0.185217	0.428172	-0.306336	0.354492	1.01144	0.0801468	0.557017	0.765128	-0.232485	0.376463	0.751864	0.482473	-0.108654	0.224119	-0.220206	0.769574
BCAN_8075	Basal	Ba.Sq	0.283618	0.473487	0.516474	0.556322	0.202595	0.0936443	0.244789	0.479817	0.306253	0.427377	0.512719	0.72223	0.690976	0.55818	0.427365	0.915371	0.194868	-0.101039	0.595188	-0.524554	-1.25604	-0.656361	0.594593	0.129472	-0.465411	0.00697285	-1.23303	1.0516	-0.198287	-0.664188	0.413593	0.168329	0.0454457	-1.0113	-0.504704	-0.318078	0.298143	0.297353	-0.127513	-0.0140392	0.134498	0.583902	0.183767	-0.526905	-0.34921	-0.798351	0.458268
BCAN_5943	Basal	Stroma.rich	2.26702	0.861145	2.0906	1.48806	1.8692	0.39604	0.0508914	2.24526	2.7945	2.02188	0.654897	0.563355	1.17209	1.63533	2.05507	0.642843	2.79551	1.36557	1.67407	0.762662	0.592824	0.637536	0.925186	0.550644	0.117637	-0.522174	0.376071	0.626856	0.335603	1.89795	2.12311	1.40564	1.60286	-0.968656	1.28137	2.25627	0.26277	-0.166928	-0.212079	-0.735944	0.733494	0.536521	0.226039	-0.0764941	0.156037	0.0579098	2.3471
BCAN_6972	Basal	Stroma.rich	-1.19602	0.019197	-0.91748	-0.885954	-1.20905	0.194454	-1.48346	-0.872356	-0.610638	-0.919091	-0.469601	-1.51084	-0.698803	-0.738311	-0.809411	0.349832	-0.99121	-0.924727	-0.23596	0.124267	0.594665	-0.377581	-0.739152	-0.181525	0.0548796	0.207621	1.4402	1.98475	0.781145	-0.756043	-1.029	-1.86424	-0.533931	-0.444596	-0.786592	0.428403	0.223148	0.104858	-0.136158	-1.15079	-1.14828	0.880599	-0.736157	-0.640249	-1.00455	0.285532	-0.713119
BCAN_6861	Basal	Ba.Sq	0.236571	0.741956	0.753324	0.713162	0.0976544	0.323463	0.394455	0.581486	0.149942	0.293422	0.816422	0.412549	0.312295	0.693793	0.433195	0.638847	0.302701	-0.515936	0.183758	0.70621	-1.59381	0.406342	0.232842	1.33475	0.867385	1.87695	-0.683564	0.572407	-0.0512584	0.442267	0.127313	-0.26792	-0.259702	0.192848	0.834289	-0.200973	0.992931	1.03459	0.450644	-0.291292	-0.150784	1.19007	0.0651384	-0.467533	-0.543712	-0.0326872	0.369365
BCAN_7119	Basal	Ba.Sq	1.26072	1.11828	0.607264	0.611707	0.272848	-0.0110037	0.912943	0.734036	1.66953	0.697461	0.59007	0.459028	0.970185	0.680598	0.725597	1.04221	1.50514	-0.247785	0.118296	-0.347672	-1.66106	-1.31317	0.617968	0.0818234	-1.46762	-0.673352	-0.356187	0.731004	-0.486361	0.322426	0.372246	0.324942	-0.788132	-1.38025	0.208137	0.198272	-0.557417	0.0546962	-0.190579	-0.0904159	0.0729454	0.145496	-0.791284	-0.996466	0.379299	-0.0668882	1.08024
BCAN_8685	Basal	Stroma.rich	1.07051	1.34529	1.78943	2.06969	1.24961	1.62447	0.930747	1.70991	1.02981	1.5251	2.6454	1.47881	1.6429	2.03273	1.59055	-0.938579	1.14728	0.443714	1.27903	2.50206	0.7795	1.91708	1.40153	3.11029	1.71408	2.5978	-0.180216	1.20319	0.949512	1.54386	1.35704	0.112726	0.449241	-1.8932	1.68077	0.66643	0.068254	1.31946	-0.814538	-2.43402	0.111091	2.36322	1.3258	-1.93954	1.22036	0.556561	1.73648
BCAN_6892	Basal	Stroma.rich	0.0343699	0.28642	0.0484986	0.114349	-0.180189	0.702414	0.540807	-0.227717	0.247397	-0.257448	0.555529	0.606855	0.311545	0.2679	-0.266068	0.283928	0.0833192	-0.421083	-0.223566	0.121625	0.342126	0.290753	-0.00863492	0.301306	0.422695	0.239369	0.382999	0.933864	0.71765	0.952398	-0.330742	-1.25078	-0.122609	-0.432808	0.900801	-0.398902	-0.498606	0.025107	-0.315478	0.392894	0.228556	-0.26868	-0.338808	0.261638	-0.119518	-0.148697	0.200662
BCAN_8561	Basal	Ba.Sq	1.0687	0.100825	0.494551	0.467621	0.683783	0.230724	0.823127	0.689533	1.6465	0.499604	0.347838	1.65039	1.41092	0.513514	0.58922	-0.0147344	1.67464	0.320363	-0.230685	0.130884	1.13027	-0.0809181	-0.000863011	0.331801	1.01117	0.87856	0.180243	0.235591	0.210876	1.13258	0.604974	0.907495	0.240531	0.0758283	0.375061	0.750717	0.383565	0.655233	-0.782415	0.369914	0.650081	0.240242	0.0901463	-0.091053	-0.214061	1.6077	1.08907
BCAN_6998	Basal	Ba.Sq	1.13588	1.21418	1.01495	1.1035	0.82471	-0.0556155	1.23521	1.03231	0.671903	1.02758	1.06197	1.30972	1.13246	1.1131	1.06813	1.77815	0.905136	1.13103	0.956094	0.268213	-0.0976775	1.12042	1.23829	0.708777	0.398246	0.778351	0.0262899	-0.32399	0.687284	-0.0881204	0.92486	0.963803	0.72914	-0.333947	0.293497	0.965968	-0.0755418	0.553717	-0.156809	0.871963	0.573997	0.622141	-0.924714	0.515224	-0.167029	-0.966578	0.994499
BCAN_5525	Basal	Ba.Sq	1.46415	2.53855	1.89754	1.56911	1.11545	-0.968448	0.822946	2.03545	1.6186	2.25588	0.858661	1.64731	2.12417	1.62865	2.28497	0.667561	2.21023	0.935644	1.9025	0.377583	-1.09265	-1.2594	1.83943	0.696594	-1.21038	-1.56686	0.303637	-0.805346	-0.410423	1.058	2.12189	1.44932	0.381076	1.17253	0.713372	1.28737	1.12824	1.0716	0.049415	-0.717611	-0.80902	0.109621	-0.728408	-1.28575	0.483603	-0.216843	1.7583
BCAN_5136	Basal	Ba.Sq	1.69811	0.754243	1.6347	1.36863	1.46202	0.56786	1.69652	1.4953	1.6928	1.4578	0.97097	1.41825	1.52226	1.32338	1.43551	1.2741	1.73047	0.936609	1.32469	0.333891	0.158991	1.28202	1.27916	0.456959	0.751876	-0.192346	-0.706095	-0.161988	0.500531	1.75186	1.33451	0.973364	0.765023	-0.18268	0.982505	1.56622	0.0394078	0.155951	-0.306897	0.205195	0.223633	0.831155	1.53703	-0.354654	0.354293	0.583538	1.55307
BCAN_5599	Basal	Ba.Sq	0.646368	1.76037	1.01474	0.827896	0.99537	0.324461	0.0555337	1.02368	-0.0489683	1.07296	0.462666	0.0554246	0.419147	0.883036	1.06188	2.31612	0.0908352	0.389107	1.08491	0.953003	-0.125108	0.339088	1.31479	-0.187856	-0.932054	1.0447	0.190229	-0.105932	-0.258196	0.845107	1.18375	1.21726	0.650155	-0.975943	1.16833	-0.419004	0.53862	0.716529	0.153611	-0.531034	-0.146018	1.38784	-1.37082	-0.529526	0.882376	0.10597	0.60821
BCAN_8095	Basal	Ba.Sq	2.06941	0.283756	1.50147	0.873951	0.747783	-0.770054	1.52281	1.6646	2.78199	1.37731	0.219196	1.00403	1.31307	0.982137	1.3476	-0.887738	2.66406	0.294794	0.749512	-0.187177	0.100383	0.548671	0.426945	0.0862199	0.637682	-0.354041	0.408638	-0.623588	-0.672756	0.895098	1.12669	1.08028	0.948802	-0.450328	0.64969	0.876939	-0.372016	0.143608	-0.79691	0.00167569	-0.111615	0.0800099	-0.294205	0.0428949	0.0247486	-1.22243	1.88755
BCAN_9939	Basal	Stroma.rich	0.0858677	-0.16289	0.431665	0.607953	0.397215	0.814178	-0.888666	0.375069	0.397112	0.36156	1.28465	-0.714739	-0.254342	0.807774	0.293634	-0.196809	-0.0230641	-0.498984	-0.033508	1.40728	0.91994	1.04955	-0.222275	0.762509	0.886097	1.6847	0.46272	0.384668	-0.0415127	1.25713	0.315373	-0.433159	0.702334	-1.41797	1.47211	-0.326975	0.491741	-0.151665	0.180765	-0.492594	-0.0470921	0.912538	0.0430834	-0.16509	-0.0558515	-0.207068	0.697318
BCAN_6754	Basal	Ba.Sq	1.64826	0.402696	0.799421	0.998914	0.799617	1.20719	1.78732	0.969156	1.53268	0.736805	0.859801	1.61927	1.24087	1.03305	0.817113	0.573695	1.62622	0.817609	0.403535	0.703896	0.464527	1.40771	0.465053	0.932325	0.289755	-1.12423	-1.93739	-0.171381	0.946909	-0.428445	0.909561	0.860102	0.833879	-0.988676	0.7227	0.907839	-0.0117345	0.781449	0.363987	0.14661	1.00922	1.1048	0.575158	0.29341	0.438905	1.0684	1.24036
BCAN_7976	Basal	Stroma.rich	0.774321	0.206684	0.506052	0.446611	1.01118	1.39842	-0.290935	0.636879	0.651416	0.557596	-0.108867	-0.079135	0.241852	0.438579	0.510869	-0.200451	0.709389	0.573087	0.332204	1.31243	1.51249	1.52245	0.293903	0.183605	1.25453	-0.550517	-0.478307	1.82917	0.894418	1.4039	0.854283	0.613907	0.740735	-0.323565	0.676933	0.664106	-0.464462	0.579778	-1.19131	0.316077	1.07141	0.78797	1.09739	0.89993	0.693752	0.918768	0.803608
BCAN_8001	Basal	Ba.Sq	0.497974	0.912223	0.256288	0.584896	0.469067	0.856807	-0.00210705	0.315022	0.539912	0.342256	0.825218	0.867464	0.718416	0.610763	0.406514	1.19612	0.490984	-0.192993	0.0340371	1.31539	-0.428104	-0.230147	0.480624	0.824101	0.180708	-0.58234	-2.28807	1.41743	0.133355	0.339311	0.450919	0.00199474	-0.381801	-0.310852	0.704854	1.03824	-0.303413	1.1729	1.22723	0.0835019	0.0488426	0.684877	-0.312291	-0.518497	0.995273	0.190093	0.439934
BCAN_7494	Basal	Ba.Sq	0.54879	1.67685	1.62607	1.31389	0.537161	0.523965	0.777239	1.55122	0.611399	1.51177	1.41768	0.757866	1.20575	1.45928	1.52478	0.119239	0.435315	-0.0109774	1.49055	0.0795068	0.0168015	-1.19054	1.66766	0.842143	-0.096541	2.62384	1.02049	-0.0446978	0.260815	0.485592	1.32153	0.440633	-0.0846848	-2.53994	0.832623	1.4674	0.931056	1.58738	0.00392978	-3.19475	-0.161592	0.773622	-0.567334	-2.18545	0.583123	0.25122	1.19924
BCAN_5847	Basal	Ba.Sq	-0.310841	-0.385278	-0.259536	-0.0343481	-0.197813	0.427349	0.856856	-0.279689	-0.784288	-0.51658	0.267985	0.145454	-0.102216	-0.163011	-0.438018	-0.623514	-0.686591	0.216604	-0.72245	0.248358	-0.886291	-0.0681305	-0.474801	0.533261	0.0073094	0.588275	-0.00905121	1.47222	-0.80692	-0.459934	-0.450828	0.177677	-0.108251	0.189502	-0.532698	-0.350416	-0.695275	0.465096	0.564772	0.523478	0.331197	0.324479	-0.435263	0.506184	-0.164957	0.487302	-0.436129
BCAN_7651	Basal	Stroma.rich	0.229244	0.252529	0.83475	0.619311	0.489474	0.16997	1.50571	0.776442	0.849405	0.811851	0.220203	1.47541	1.40153	0.502167	0.745428	0.237965	1.08519	0.330022	1.28373	0.633163	1.87321	-0.407088	0.824172	0.695792	-0.154122	0.31456	0.372092	0.28155	-0.394131	-0.0580988	0.723673	-0.113785	-0.0586942	-0.374689	-0.270659	0.0825161	1.22599	1.4009	-0.531927	-0.352434	-0.626745	0.349449	0.729856	-0.382581	-0.303306	0.5611	0.498126
BCAN_6658	Basal	Stroma.rich	0.270417	-0.0566939	0.0283006	0.162465	-0.171514	0.902037	0.681765	-0.168533	0.0175505	-0.321702	0.157396	0.337298	0.276627	-0.0292077	-0.280941	-0.673001	-0.270499	-0.0435795	-0.733615	1.34456	-0.123591	0.463263	-0.580097	0.388939	0.379753	-0.14418	1.0188	1.82272	0.617494	0.0804296	-0.397897	0.131685	-0.0641456	0.50113	0.0224215	0.22593	-1.05542	0.285568	0.303378	0.616281	0.780568	1.51483	0.330002	1.14003	0.401141	1.02179	-0.127554
BCAN_6059	Basal	Ba.Sq	0.928804	0.123085	0.198907	0.587053	0.35273	1.77531	0.224946	0.073382	0.377333	-0.284066	0.970998	0.77684	0.741572	0.417641	-0.254962	-0.668103	0.491853	0.195844	-0.0556979	0.488927	0.673371	0.630869	-0.0407086	1.34895	0.595316	1.73658	1.27576	0.814642	1.88105	1.26381	-0.397348	0.66324	0.279334	-1.298	1.38217	-0.944798	-0.179887	0.973688	0.069002	-0.224759	1.99991	0.852469	-0.788948	-0.321707	0.459918	1.81903	0.346584
BCAN_5656	Basal	Stroma.rich	-0.00188155	-0.380111	0.00980114	0.113415	0.222777	0.721395	0.280565	-0.00783147	0.121496	-0.219407	0.377489	-0.341946	-0.466777	0.0958427	-0.25331	-1.64023	-0.170879	0.455258	-0.502599	1.1709	0.770586	1.0852	-0.817702	0.56685	1.77934	0.702751	0.755702	0.919342	0.876515	0.518686	0.00816662	0.249336	0.628319	-0.236455	0.140892	-0.70062	-0.598867	0.0244352	-0.292805	0.237278	0.545308	0.596434	1.69121	0.491406	0.29675	0.558363	0.244625
BCAN_6985	Basal	Stroma.rich	0.633382	1.21816	1.12937	1.10199	0.523942	0.797258	0.960856	1.04475	0.48887	1.01555	1.02153	0.505439	0.414129	1.11088	0.965824	1.18248	0.0736795	0.0179133	0.539895	0.982599	1.00524	-0.364643	0.767445	0.489728	0.690483	-0.275444	-0.775145	2.07417	0.448867	-0.528062	1.12989	0.526744	0.0168744	-1.47561	1.36717	0.996294	-0.440603	1.28798	0.411914	-1.14159	0.0913379	0.661996	-0.124224	-1.01325	0.205224	0.378274	0.941253
BCAN_9566	Basal	Ba.Sq	0.368341	1.53611	1.915	2.35317	0.989465	0.374268	-0.32376	1.92697	0.416131	1.61785	3.10393	-0.777891	0.113894	2.33788	1.59815	-0.435398	-0.457787	0.220063	1.00263	2.39414	-1.12118	2.11576	1.01975	3.5485	-0.187447	3.10048	-1.03777	1.08113	-0.236779	1.28484	1.44658	-0.418358	0.0749976	-2.01897	1.37162	0.400711	-0.422936	0.49281	-2.04276	-3.96253	-1.29054	2.6755	0.406249	-3.13811	1.0576	0.0933034	1.6155
BCAN_6307	Basal	NE.like	-2.00111	-2.40833	-2.46919	-2.5446	-1.75714	-0.938942	-0.968598	-2.46748	-1.83293	-2.35953	-2.35324	-2.02934	-2.0126	-2.63373	-2.39461	-2.20037	-1.06196	-0.962938	-2.66823	-2.37306	0.196348	-2.7176	-2.2757	-1.84331	-1.58045	-2.62812	-1.55745	-0.304825	-0.850102	0.168235	-1.85119	-0.302256	-0.0135105	-2.74465	-0.909518	-0.689066	-0.517922	-1.63586	1.16352	-3.7115	-0.880717	-2.69734	-2.83717	-2.85798	-1.68254	-0.109523	-1.73219
BCAN_7182	Basal	Ba.Sq	0.807296	0.101793	0.140006	0.583882	0.582681	0.419007	-0.825391	0.023428	0.540924	-0.0648782	0.88024	0.280327	0.802654	0.437512	-0.0994161	-1.13698	0.574933	0.95594	0.289171	0.417242	0.947927	0.968953	0.175416	0.772601	0.494934	0.784169	-1.06376	0.174426	1.58804	-0.469856	-0.203336	0.122479	-0.415057	0.941365	0.669763	0.194686	-0.233822	-0.294468	-0.0368188	1.29526	1.21457	0.842501	0.00138549	1.59874	0.652761	1.13411	0.306413
BCAN_5624	Basal	Ba.Sq	-0.726482	-0.266525	-0.780058	-0.588503	-1.59633	-1.79983	1.46697	-0.66331	-0.428325	-0.89602	-0.461075	0.0696684	0.293611	-0.677596	-0.750541	-1.99386	-0.66064	-1.37578	-2.20726	-0.80233	-0.601329	-0.828367	-0.795419	0.129688	-0.332299	0.249307	1.2586	0.562073	-1.40535	-1.63443	-1.01426	-0.39182	-0.572256	0.0605061	-1.99387	-0.420564	0.326828	-0.402274	0.511774	-0.0976368	-1.2833	-1.08778	0.665586	-0.120252	-1.1073	-0.904001	-0.854207
BCAN_8726	Basal	Stroma.rich	0.804391	0.0925181	0.642885	0.30879	0.688701	1.0928	0.169556	0.667237	1.16948	0.504122	-0.0202354	0.666629	0.395861	0.340436	0.41192	-1.14948	0.844446	0.725014	0.434137	0.367048	0.733999	1.56217	0.437478	0.513012	1.36917	0.149899	-0.180397	1.69939	1.46559	0.854825	0.560124	0.205212	0.451006	0.336712	0.66745	0.939837	-0.100712	-0.184173	-0.256015	0.131339	0.203571	0.619827	0.025029	0.425058	0.859763	0.570208	0.865515
BCAN_7985	Basal	Ba.Sq	-0.317595	-0.806524	-0.527084	-0.117735	-0.423583	0.155446	-1.41629	-0.530085	-1.3732	-0.666353	0.21875	-0.97776	-0.791207	-0.175048	-0.681581	-0.704223	-1.00571	-0.546993	-0.532458	0.0704402	-0.256015	0.528377	-0.622429	-0.0885527	-0.601565	0.38213	-0.147565	0.617212	-0.0855098	-0.0274257	-0.468037	0.67448	0.071401	-1.02236	-0.547334	-0.781316	-0.991855	0.117589	1.12234	0.657933	0.490102	-0.459012	0.439434	0.909477	-0.459193	0.111273	-0.523023
BCAN_6596	Basal	Ba.Sq	0.272858	-0.0331746	0.0463292	0.671876	0.0767354	0.23605	-0.326357	0.23972	-0.149511	0.0502183	0.840897	-0.873923	-0.623069	0.561359	0.0983271	0.710621	-0.121773	-0.126788	-0.168332	-0.630714	0.640953	-0.607651	0.362983	0.11905	0.00541876	0.750597	-0.61603	-0.0879356	0.533227	0.137484	-0.20855	0.0378134	-0.581531	0.797428	-0.16031	-0.296006	-0.612273	1.06896	0.632511	0.23179	-0.149825	-0.374609	0.820277	-0.0101959	0.183425	-0.791783	0.269415
BCAN_6451	Basal	Ba.Sq	1.88364	1.53348	1.901	1.89007	1.51565	-0.23804	1.93584	2.03442	1.2932	2.006	1.34459	1.78459	1.86485	1.76721	2.02574	1.55515	1.90356	1.96618	2.42181	0.703752	-0.376523	-0.556174	2.08828	0.758443	-0.944405	-1.27927	0.00743367	-0.632851	0.0580722	1.24165	1.98968	2.57995	1.18171	-1.22612	1.03033	1.86611	0.553876	1.50986	1.43689	-1.58256	0.283841	0.567872	0.381005	-2.19981	0.833583	1.21104	1.84748
BCAN_6350	Basal	Stroma.rich	1.04518	0.0251528	0.527509	0.767942	0.549615	0.836719	0.431268	0.541339	0.946704	0.214746	0.899958	0.436063	0.302745	0.745034	0.257492	-0.324369	0.939001	0.2618	-0.31906	1.30233	0.438042	0.915393	-0.157581	0.989988	1.44407	0.816703	0.864477	-1.21893	0.863832	0.210963	0.378796	0.926647	0.310238	0.964577	1.18396	1.2546	0.691256	-0.0132156	0.100602	0.726295	0.526671	0.854568	0.355868	0.812054	1.05449	0.478568	0.805415
BCAN_5165	Basal	Stroma.rich	0.144898	-0.00698358	0.0102275	-0.0437689	0.313795	0.501184	1.11333	-0.0263659	0.456934	0.0770373	-0.0341326	0.540265	0.238514	0.00899545	0.104296	0.414249	0.424314	0.612627	0.0224417	0.284129	0.133119	0.520511	-0.0104249	0.00456027	0.766153	-0.00862942	1.80814	-0.763763	0.603892	0.421229	0.157107	0.185141	0.245664	-0.443219	0.618154	0.0129843	-0.301439	-0.621565	0.272616	0.480352	-0.156527	0.214424	1.6811	0.464416	-0.401815	0.0565858	0.314675
BCAN_7349	Basal	Ba.Sq	0.400612	0.453281	0.791509	0.557911	-0.0372762	-0.211018	0.527805	0.586793	0.752063	0.579121	0.303709	0.356063	0.371842	0.663407	0.679331	0.0585201	0.782338	-0.778922	-0.0876963	-0.968128	0.405182	0.279046	0.127779	0.26738	-0.262585	-0.160585	-1.46321	0.172364	-0.855089	-0.705279	0.725272	-0.169521	0.399358	-1.27128	0.618539	-0.145714	-0.210263	0.680322	0.151015	-1.33319	-0.587439	0.0179933	0.317799	-1.33283	-0.62863	0.366295	0.475647
BCAN_6808	Basal	Stroma.rich	0.711922	1.09464	1.23134	0.952488	0.558756	-0.578218	1.31548	1.19188	0.683159	1.24165	0.299101	1.20119	1.1502	0.892578	1.2157	0.981318	1.03457	0.916031	1.65573	-0.223073	-1.37788	0.218656	1.13933	0.621851	0.66735	-0.586215	-0.964563	-0.809152	-0.0721987	0.0109028	1.22208	1.1482	0.72517	-0.656911	0.516091	0.64948	-0.0673094	0.718861	1.5149	-0.851048	-0.185469	-0.152494	0.0638282	-0.307198	0.212195	0.296212	0.917248
BCAN_7711	Basal	Stroma.rich	-0.114042	0.0398151	0.293183	0.126927	0.0499805	0.865134	0.108915	0.134493	0.345423	-0.0124424	0.13787	0.0241659	0.080598	0.122428	-0.0129619	-1.02035	0.0156202	-0.547146	-0.0578043	0.0711753	0.104427	0.518927	-0.205397	0.483306	2.04845	0.572401	-0.313907	1.13562	0.258756	0.762519	0.165001	-0.316526	0.041949	0.895276	0.273105	0.78996	-0.514143	0.259307	-0.350043	-0.282007	-0.168559	0.288556	0.128006	0.0864428	0.181011	0.527772	0.232184
BCAN_7798	Basal	Ba.Sq	-1.46424	-0.140493	-0.898863	-1.14376	-1.26705	-1.25429	-1.27777	-0.927424	-1.14436	-1.00454	-0.765429	-1.00147	-0.406983	-1.00518	-1.08029	0.422085	-1.65882	-1.10839	-0.814388	-0.573764	-1.11624	-0.784727	-0.249828	-1.42008	-0.443765	0.533328	0.978826	1.83106	-0.432384	0.949897	-1.33961	-2.27556	-0.723523	0.600699	-0.900556	-0.0593221	0.0138251	-1.03633	-0.831378	0.707992	-1.18332	-0.301364	-0.300797	0.540456	-0.602714	-0.763977	-1.52863
[truncated: 14 more columns]

## Sheet: Figure 4e-f
	B cells naive	B cells memory	Plasma cells	T cells CD8	T cells CD4 naive	T cells CD4 memory resting	T cells CD4 memory activated	T cells follicular helper	T cells regulatory (Tregs)	T cells gamma delta	NK cells resting	NK cells activated	Monocytes	Macrophages M0	Macrophages M1	Macrophages M2	Dendritic cells resting	Dendritic cells activated	Mast cells resting	Mast cells activated	Eosinophils	Neutrophils	P-value	Correlation	RMSE
BCAN_8919	0	0.0841945	0.0702684	0	0.111757	0.237734	0	0	0	0	0.104851	0	0.0382818	0.134224	0.0171495	0.186083	0	0	0	0.0154566	0	0	0.51	0.0251681	1.07484
BCAN_6284	0.00533373	0.0449455	0.0826571	0.0790137	0	0.0747996	0	0.0748685	0	0	0	0.0536815	0.0891181	0.243925	0	0	0	0.221093	0.0174139	0	0	0.0131505	0.442	0.0360646	1.07718
BCAN_8528	0	0.0422136	0	0	0.144729	0.284877	0	0	0	0	0.0163837	0.0216284	0.0290698	0	0	0.2543	0.00807086	0.0122053	0.186523	0	0	0	0.762	-0.00500553	1.08657
BCAN_5639	0.0644083	0	0.145042	0.0156916	0	0.357204	0	0.0378185	0	0	0.0381862	0.000505266	0.0923525	0.038092	0.0211452	0.0390166	0	0.0133749	0.137163	0	0	0	0.044	0.162882	1.02275
BCAN_6997	0	0.0947964	0.0364529	0	0.0408722	0.351685	0	0	0	0	0.0549386	0	0.0275907	0.0522266	0	0.0983827	0	0.133753	0	0.0725066	0.0270646	0.00973084	0.406	0.042314	1.06497
BCAN_7646	0	0.137497	0.00954316	0.00439316	0.158304	0.126914	0	0	0	0	0.10491	0	0.0743903	0.108484	0	0.0603399	0	0.0402067	0.175017	0	0	0	0.998	-0.0705413	1.09811
BCAN_6922	0	0.222869	0.0900138	0	0.00651082	0.110081	0	0.00789849	0	0	0.0256719	0.0110827	0	0.0118742	0	0.330869	0	0.0746157	0.107657	0	0	0.000856404	0.048	0.156735	1.02452
BCAN_5084	0	0.0272118	0.187485	0	0	0.243033	0	0.0946415	0	0	0.0309151	0.0272368	0.0688361	0.0553008	0.0668138	0.110861	0	0.00334501	0.0843197	0	0	0	0.008	0.246061	0.986075
BCAN_5784	0	0.0382463	0.00589051	0	0	0.166653	0	0.0307703	0	0	0.0336453	0	0.0089468	0.241131	0	0.205817	0	0.0299424	0.238957	0	0	0	0.3	0.0597284	1.06771
BCAN_5806	0	0.0764547	0.0373713	0	0	0.302739	0.0252265	0.0146909	0	0	0.120506	0	0.0147964	0.032182	0.113624	0.234169	0	0.0215793	0	0	0	0.00666062	0.016	0.211196	1.00058
BCAN_8859	0	0.0147985	0.0858918	0	0	0.290813	0	0.0463267	0	0	0.117595	0	0.0180498	0.0240811	0.109921	0.128276	0	0.124923	0	0.00595441	0	0.0333696	0.03	0.179338	1.01853
BCAN_8743	0.0810129	0.00578619	0.0294169	0	0	0.553732	0	0.033055	0	0	0.0486961	0	0.0463855	0.0261365	0.0841199	0.0136191	0	0.0418492	0.0361903	0	0	0	0.028	0.179448	1.03303
BCAN_6064	0.182047	0	0.105292	0	0.0337784	0.168583	0	0	0	0	0.0787908	0	0.0786076	0.0430688	0.00980747	0.0458045	0	0.0357567	0.164435	0	0	0.0540286	0	0.366245	0.931627
BCAN_7330	0	0.000528213	0.166729	0.0764002	0.0727432	0.253357	0	0	0	0	0.0319261	0.0102304	0.0731137	0.11543	0.0105311	0.063637	0	0.0538527	0	0.0357967	0	0.0357251	0.382	0.0455923	1.0727
BCAN_7191	0	0.0201912	0.0126575	0	0.170977	0.161157	0	0	0	0	0.0931081	0	0	0.31131	0	0.0718788	0	0.0334902	0	0.09641	0	0.0288206	0.292	0.0614433	1.07848
BCAN_8187	0	0.0862088	0.0421599	0.00854002	0	0.252215	0	0.0274335	0	0	0.0704775	0.0273791	0.0449954	0.0698726	0.0891616	0.12241	0.000745877	0.060045	0.022312	0	0	0.0760445	0.018	0.19645	1.00265
BCAN_5132	0	0.141404	0.0423987	0.0320015	0.0822897	0.162081	0	0.00569867	0	0	0.0195132	0.0250216	0.0955408	0	0.0207429	0.182179	0	0.0496103	0.13812	0	0	0.00339748	0.004	0.287284	0.961722
BCAN_8489	0.0880739	0	0.108106	0.0807283	0	0.131961	0.0205437	0.193635	0.0141918	0	0.0570276	0.0589543	0.0442664	0.0471342	0.0770518	0.0236412	0	0.0217355	0.0329495	0	0	0	0.008	0.257684	0.987956
BCAN_8448	0	0.0971877	0.137181	0	0	0.184196	0	0.0159508	0	0	0.0690984	0	0.00709264	0.114147	0.0848644	0.256213	0	0	0.0292211	0	0	0.00484781	0.064	0.147249	1.029
BCAN_5571	0	0.404451	0.0990459	0.00424725	0.0790876	0.200557	0	0	0	0	0.034275	0	0.0252615	0.0120241	0.0109169	0.083583	0	0.00924953	0.0226178	0.0146839	0	0	0.014	0.215751	1.03268
BCAN_6037	0	0.0922152	0.0399697	0.0558548	0	0.46905	0	0.0598463	0	0	0	0	0.12953	0.0295823	0	0.00581774	0	0.0304468	0.0619373	0	0	0.0257498	0.616	0.0118202	1.10095
BCAN_7522	0.129976	0	0.200115	0	0.0389348	0.263611	0	0.0414478	0	0	0.0285448	0.0274098	0	0.0652307	0.0155821	0.0898854	0	0.0444066	0.0342004	0	0	0.0206559	0.01	0.235775	1.00387
BCAN_6214	0	0.0666976	0.0809904	0.108329	0	0.156467	0.044619	0	0	0	0.0319369	0	0.0409027	0.0605537	0.0141858	0.0562611	0	0.153962	0.180536	0	0.0045592	0	0.01	0.242063	0.980753
BCAN_8325	0	0.0390978	0.0367879	0	0	0.226191	0	0.0228333	0	0	0.0214897	0.0253674	0.0344366	0.161994	0.16111	0.106285	0	0.0212717	0.109544	0	0.0121063	0.0214845	0.36	0.0496964	1.06814
BCAN_5466	0.0144942	0	0.111279	0.0802098	0.0930858	0.20173	0	0.0213108	0	0	0.0868403	0.019114	0.0169801	0.137016	0.0263003	0.126122	0	0.0398626	0.00307673	0	0	0.0225787	0.044	0.16239	1.02317
BCAN_7034	0	0.00970987	0	0	0	0.341505	0.0178283	0	0	0	0.0316928	0	0.0743511	0.0959152	0.00118737	0.274582	0	0.0517109	0.101518	0	0	0	0.19	0.0840723	1.04727
BCAN_7386	0	0.0901918	0.0777187	0	0.249506	0.0539103	0	0	0	0	0.117443	0	0.08215	0.140765	0	0	0	0.106874	0	0	0	0.0814416	0.534	0.0217876	1.07764
BCAN_6848	0.0154837	0.0702153	0	0.0584809	0	0.0994909	0	0.0890784	0	0	0.0440453	0	0.173517	0.0114166	0.0456189	0.180096	0	0.00849473	0.178074	0	0	0.0259882	0.782	-0.00814435	1.0721
BCAN_7029	0.169624	0	0.0917402	0	0	0.243012	0	0.0244535	0	0	0.0898684	0	0.0497212	0.0769005	0.0316224	0.152524	0	0.0311992	0.0363322	0.0030023	0	0	0	0.371621	0.928911
BCAN_8188	0.0230776	0	0.111458	0	0	0.246704	0.0134941	0.0196433	0.0076076	0	0.185563	0	0.0117168	0.133349	0.145167	0.0469778	0	0.0354814	0.0197601	0	0	0	0.012	0.227936	1.00244
BCAN_5748	0.0333938	0	0.0445873	0	0.202087	0.253404	0	0	0	0	0.0803973	0	0	0.172421	0.0369661	0.143539	0	0	0	0.0180797	0.0151259	0	0.516	0.0243975	1.08498
BCAN_7450	0.0174621	0.0514163	0.0767835	0.0180279	0	0.261365	0	0.0497736	0	0	0.0485171	0	0.0510622	0.0169572	0.101173	0.123296	0	0.153343	0.0308228	0	0	0	0.132	0.107093	1.04564
BCAN_5879	0.00547387	0.0704301	0.236081	0	0.178886	0.188857	0	0	0	0	0.0556325	0	0.0131883	0.0852503	0.0392843	0.0937222	0	0.0331945	0	0	0	0	0.002	0.300234	0.975278
BCAN_8881	0	0.108411	0.0489996	0	0.133516	0.189255	0	0	0	0	0.0958788	0	0.0630213	0.0293131	0	0.13244	0	0.0943023	0.0637431	0.0411194	0	0	0.97	-0.0379459	1.08625
BCAN_8390	0.161022	0.057571	0.109805	0	0.11073	0.300358	0.0146115	0	0	0	0.0410145	0	0.0399067	0.0184977	0.0235638	0.0641205	0	0.0356878	0.0176714	0	0	0.00543934	0	0.384657	0.928383
BCAN_8945	0	0.0147061	0.000469525	0.119408	0.067301	0.48994	0	0	0	0	0	0.0341153	0.0703028	0.140487	0	0.00369119	0	0.0304327	0.0219901	0	0.00228679	0.00486959	0.08	0.133362	1.0672
BCAN_6287	0.103726	0	0.0650456	0	0	0.348926	0	0	0	0	0.0426689	0	0.0317792	0.0740598	0.0355335	0.280013	0	0.0107146	0.00696445	0	0	0.000568576	0.018	0.198577	1.0045
BCAN_8927	0.131209	0	0.134919	0.0258498	0.0409338	0.165594	0	0.0410054	0	0	0.10025	0	0.0718435	0.0521793	0.0422201	0.117395	0	0.0766005	0	0	0	0	0.002	0.304897	0.960906
BCAN_9967	0	0.211899	0.208571	0	0	0.205425	0	0.0539075	0	0	0.058991	0	0.0142324	0.0297718	0	0.0555462	0	0.0924321	0.00255114	0	0.0421749	0.0244984	0	0.339798	0.957149
BCAN_5062	0	0.28414	0.0123818	0.0548477	0.123133	0.232989	0.00966382	0	0	0	0.0317391	0	0.0442089	0.00487016	0.0272803	0.0713429	0	0.0127348	0.0828992	0	0.00761979	0.000149305	0	0.387201	0.924555
BCAN_8837	0	0.057004	0.0762751	0	0	0.23375	0	0.0429508	0	0	0.157135	0	0.0224455	0.156375	0.0906892	0.109156	0	0	0	0	0	0.0542199	0.018	0.199852	1.00582
BCAN_8337	0	0.0339527	0.0809586	0	0	0.278543	0	0	0	0	0.092807	0	0.00343695	0.150803	0.08558	0.183668	0	0.0369627	0.0478361	0	0	0.00545119	0.084	0.131583	1.02963
BCAN_8250	0	0.03074	0	0	0.00627922	0.284834	0	0	0	0	0.0375336	0	0.00132542	0.408281	0.00143545	0.183227	0	0	0.0463438	0	0	0	0.008	0.245984	1.00676
BCAN_7960	0	0.0823557	0.115213	0	0.218786	0.249374	0	0	0	0	0.046226	0.0475678	0.0334484	0.0611065	0.0605593	0.056044	0	0	0.0293192	0	0	0	0.36	0.0500729	1.08126
BCAN_5904	0	0.0715581	0.227213	0	0.185522	0.182811	0	0	0	0	0.00931632	0.0229239	0.0855411	0.0527262	0	0.119853	0	0.00927527	0.0332606	0	0	0	0	0.382809	0.929571
BCAN_6577	0	0.0544158	0.0484139	0.0179284	0	0.344717	0.0711248	0.0411777	0	0	0.113582	0	0.0247935	0.0225282	0.0914385	0.115031	0	0.0405143	0.0119711	0	0	0.00236386	0.02	0.193583	1.01075
BCAN_7698	0	0.034432	0.0562606	0.0203662	0	0.221675	0	0.0363015	0	0	0.0745435	0	0.00165612	0.0847011	0.0758179	0.26228	0	0.0147093	0.0221464	0	0	0.0951106	0.018	0.197187	1.00268
BCAN_9984	0	0.0120982	0	0	0.0137962	0.248896	0	0.012594	0	0	0	0	0	0.427807	0	0.244355	0	0.0170668	0	0.0233864	0	0	0.052	0.150983	1.06881
BCAN_6992	0.0238929	0.0162419	0.031956	0	0.009491	0.262003	0	0	0	0	0.0203746	0.0131385	0.0580902	0.0380957	0.00584935	0.226747	0	0.00666146	0.248761	0	0	0.0386976	0.088	0.129929	1.02676
BCAN_6002	0	0.112281	0.104372	0	0.0895027	0.294524	0.0174923	0	0	0	0.134377	0	0.00186373	0	0.00382931	0.0350664	0	0.0833363	0.0073751	0.0868375	0	0.029143	0.01	0.239559	0.994174
BCAN_5446	0.0510977	0.157144	0.0574464	0.00221037	0.0285971	0.265442	0.0141737	0.0154589	0	0	0.0364988	0	0.0455963	0	0.0995323	0.134306	0	0.065186	0.0247155	0	0.00259486	0	0	0.340168	0.94468
BCAN_6506	0	0.0202452	0.0475515	0	0	0.198432	0	0	0	0	0.125978	0	0	0.200361	0	0.130534	0	0.213358	0.0635404	0	0	0	0.176	0.0895873	1.05257
BCAN_6239	0	0.123456	0.0729541	0	0.0365205	0.212839	0	0	0	0	0.090725	0	0.0218504	0.0569184	0.0243208	0.233877	0	0.0311332	0.0277834	0.0229549	0	0.0446665	0.008	0.251192	0.97793
BCAN_8205	0	0.0761844	0.166167	0.0911597	0	0.298119	0	0.0216722	0	0	0.081948	0.0116658	0.0356437	0.0991889	0.0751572	0.0242276	0	0.00313877	0.0157277	0	0	0	0.078	0.135764	1.04823
BCAN_6769	0.0259444	0	0.0670114	0.0688307	0	0.153413	0	0.108166	0.0011516	0	0.092952	0	0	0.0380476	0	0.0443633	0	0.0681981	0.0367707	0	0.0117342	0.283418	0.018	0.202377	1.01878
BCAN_5479	0	0.055614	0.249169	0	0.147585	0.133641	0	0.0184489	0	0	0.0960972	0	0.0165156	0.0836788	0	0.1069	0	0.0923496	0	0	0	0	0	0.344333	0.950783
BCAN_8419	0.00101479	0.0417615	0.0916929	0	0.0391772	0.328165	0	0.0587845	0	0	0.0423439	0	0.0692937	0	0.0877828	0.201312	0	0.038672	0	0	0	0	0.074	0.138575	1.03126
BCAN_6095	0	0.06308	0.0647754	0	0	0.220257	0	0	0	0	0.103403	0	0.0323704	0.147155	0.106726	0.227825	0	0	0.0344087	0	0	0	0.03	0.179008	1.01167
BCAN_5759	0.0506472	0.298287	0	0	0.227763	0.150017	0	0	0	0	0.0570594	0	0.0130888	0.0101652	0.0110557	0.0772799	0	0.0316372	0.0608441	0	0.0121548	0	0	0.4434	0.896901
BCAN_6500	0	0.186161	0.14005	0	0	0.322867	0	0.0560938	0	0	0.0913161	0	0.00263629	0.0218246	0.0267804	0.100843	0	0.0208518	0	0.0106034	0	0.0199734	0	0.361004	0.939826
BCAN_5913	0	0.198968	0.0699854	0	0.115422	0.309224	0	0	0	0	0	0.0306011	0	0.0288408	0.00721727	0.10711	0	0.0800984	0.02868	0	0	0.0238528	0.018	0.200365	1.01194
BCAN_7799	0	0.0278057	0.00703962	0	0	0.263853	0	0.0368947	0	0	0.12368	0.0806994	0.029171	0.0808942	0.0119452	0.148539	0	0.0817825	0.0876826	0	0.00235315	0.0176599	0.588	0.0150401	1.08171
BCAN_6260	0	0.053912	0.135185	0	0.0853994	0.148759	0	0.00541055	0	0	0.101297	0	0.0513217	0.106516	0	0.222838	0	0.0170072	0	0.0300415	0	0.0423125	0.518	0.0240879	1.0738
BCAN_5753	0	0.0643269	0.11916	0	0.0326302	0.239585	0	0	0	0	0.0300707	0.00999116	0.0156107	0.115181	0.0746936	0.189546	0	0	0.109204	0	0	0	0.298	0.0604266	1.05498
BCAN_6482	0	0.0553161	0.178763	0	0	0.203219	0	0.0249718	0	0	0.0526872	0	0	0.0908789	0.0891741	0.179231	0	0.0527321	0.054458	0	0	0.0185682	0.074	0.138283	1.03379
BCAN_7413	0	0.0107763	0.028121	0	0	0.317126	0.00226219	0.00910847	0	0	0.0973855	0	0.0193443	0	0.149164	0.183049	0	0.108993	0.0610252	0	0.0136443	0	0.164	0.0924342	1.05885
BCAN_6358	0.101679	0	0.083083	0	0.0382591	0.301266	0	0	0	0	0.0687957	0	0	0.0193469	0.0391421	0.280216	0	0.0038203	0.0204108	0.0396215	0	0.00435946	0.578	0.0157916	1.0766
BCAN_6804	0	0.0935068	0.0122496	0.0373349	0	0.38328	0	0.0991597	0	0	0	0.000438687	0.0508696	0.148037	0	0	0	0.123255	0.039193	0	0	0.0126762	0.292	0.0625172	1.07084
BCAN_6102	0	0.0509737	0.0468478	0	0	0.188132	0	0.0502152	0	0	0.0468216	0.00312824	0	0.217142	0	0.220353	0	0.11387	0.0625169	0	0	0	0.56	0.0183744	1.07636
BCAN_9040	0	0.121217	0.117414	0	0	0.323524	0	0	0	0	0.131999	0	0.0217454	0.0390742	0.119326	0.0954567	0	0	0.0302454	0	0	0	0	0.338331	0.947722
BCAN_7328	0	0.0318096	0.0100705	0	0	0.199724	0	0.0661066	0	0	0.0660269	0	0	0.165935	0.0122988	0.11182	0	0.153532	0.137942	0	0	0.0447339	0.7	0.00249608	1.0753
BCAN_7640	0	0.0543026	0.0364854	0.00108084	0.105723	0.150533	0	0	0	0	0.000470923	0.00748992	0.0422168	0	0	0.341381	0	0.030379	0.229938	0	0	0	0.986	-0.0466829	1.09519
BCAN_7338	0	0.0860919	0.0226458	0.0493106	0	0.369083	0	0.0155198	0	0	0	0	0.0628559	0.011384	0	0.00990974	0	0.0243269	0.332614	0	0	0.0162589	0.262	0.0674636	1.07455
BCAN_6138	0	0.115583	0.110885	0.023209	0	0.181534	0	0	0	0	0.0205238	0	0.086098	0.117775	0.0807269	0.164991	0	0	0	0	0.0330134	0.0656609	0.784	-0.00820167	1.0898
BCAN_5611	0	0.0891677	0.0390783	0	0.261553	0.0946925	0	0	0	0	0.0818881	0	0.0117942	0.224395	0	0.154108	0	0.0347543	0	0.00856939	0	0	0.926	-0.0245879	1.10245
BCAN_6026	0	0.0466064	0.0999139	0.146928	0	0.0853467	0.00116371	0.0942982	0	0	0.0730975	0.0566103	0.0568509	0.113942	0.0396881	0.0526263	0	0.0580549	0.0684516	0	0	0.00642084	0.008	0.254279	0.980667
BCAN_8598	0.0356401	0.137295	0	0	0.200367	0.125984	0.0402864	0	0	0	0.0525483	0	0.034434	0	0.0936217	0.155984	0	0.0319542	0.0918852	0	0	0	0.014	0.214271	0.995146
BCAN_7356	0.139494	0	0.219502	0	0.020714	0.273347	0	0.00240712	0	0	0.0698297	0	0.0195345	0.0420072	0.0283348	0.117886	0	0.02365	0	0.0432938	0	0	0	0.408441	0.917245
BCAN_9380	0.0238611	0.0844531	0.045586	0	0.16754	0.290747	0.0441627	0	0	0	0.0676129	0	0.0268084	0.0093402	0.025761	0.0428335	0	0.0513893	0.108072	0	0	0.0118327	0.008	0.250828	0.985216
BCAN_5854	0	0.107697	0.0977695	0	0.0286974	0.264066	0	0.0143364	0	0	0.0250791	0.0484914	0.0360782	0.0943435	0.101451	0.100757	0	0.0279621	0.0532713	0	0	0	0.008	0.258774	0.978749
BCAN_7567	0	0.0651367	0.0268934	0.0201979	0	0.367061	0	0.0255343	0	0	0.0681756	0.050793	0.0219935	0.0242106	0.120251	0.125779	0	0	0.083975	0	0	0	0.046	0.158664	1.02722
BCAN_5382	0	0.0562512	0.0480129	0.0136843	0	0.2738	0	0	0	0	0.084084	0	0.0120018	0.0941655	0.0702524	0.137638	0	0	0.0965696	0.0298301	0	0.0837096	0.066	0.142505	1.02072
BCAN_6380	0	0.0756922	0.0587703	0.0557395	0.269416	0.00906261	0	0	0	0	0.118717	0	0.0759284	0.0612398	0.0267466	0.136614	0	0.063296	0	0	0.0364517	0.0123262	0.998	-0.0726636	1.106
BCAN_7973	0	0.121218	0.0925296	0	0.200455	0.215313	0.00933713	0	0	0	0.0146322	0.00232387	0.00757531	0.128565	0	0.176709	0	0.00495975	0	0.0206569	0	0.0057259	0.192	0.0837531	1.06109
BCAN_6907	0	0.0222397	0.0757797	0	0	0.228683	0	0	0	0	0.0689794	0	0	0.29605	0.053896	0.186157	0	0	0	0.0244679	0	0.0437471	0.066	0.140704	1.03985
BCAN_7036	0	0.0913945	0.163977	0.00453315	0.0252456	0.143376	0	0	0	0	0.102834	0	0.0252161	0.213441	0	0.115065	0	0.0688835	0.00186933	0.0197189	0.0244451	0	0.014	0.221744	1.00068
BCAN_5981	0	0.159868	0.07315	0	0	0.409551	0	0	0	0	0	0.0166185	0.0343955	0	0	0.158146	0	0.092354	0.0379382	0	0.017979	0	0.154	0.0951303	1.05019
BCAN_5023	0	0.0533847	0.00696656	0	0.0170146	0.307886	0	0.00158593	0	0	0	0.0183571	0.0990662	0	0	0.0794758	0	0.0223022	0.393961	0	0	0	0.36	0.0501945	1.08249
BCAN_5610	0	0.0883213	0.037025	0.0281993	0.0897077	0.287252	0	0	0	0	0.0218381	0.0249157	0.0592731	0.142612	0.0101581	0.0511528	0	0.0472256	0.11232	0	0	0	0.018	0.198425	1.00173
BCAN_5814	0.0307531	0	0.00111842	0	0.182624	0.203869	0	0	0	0	0	0.0107921	0.0576509	0.0753607	0.0124619	0.213786	0	0.043737	0.167847	0	0	0	0.706	0.00194258	1.07823
BCAN_6293	0	0.0355005	0.076151	0	0.0959976	0.28597	0	0	0	0	0.0668923	0	0.0394278	0.0552073	0	0.123263	0	0.0336577	0.177262	0	0	0.0106712	0.182	0.0867955	1.04332
BCAN_8372	0	0.0721542	0.050611	0.046212	0.0167601	0.43856	0.0391353	0	0	0	0.0526805	0	0.086885	0	0.0172697	0.132243	0	0.0474896	0	0	0	0	0.012	0.22726	0.998236
BCAN_7598	0	0.0426032	0.0589334	0.00538177	0	0.255274	0.0108491	0.0609084	0	0	0.123882	0	0.0143321	0.0971656	0.0731738	0.180663	0	0.00436595	0.0639794	0	0	0.00848833	0.06	0.147997	1.0202
BCAN_8271	0	0.16365	0.0369911	0.0321022	0.0606227	0.350214	0	0	0	0	0.0699405	0.0237976	0.051186	0.0276301	0.0439657	0.102059	0	0.0268029	0.0110378	0	0	0	0.076	0.137239	1.03868
BCAN_7417	0	0.110493	0.0776215	0	0.0600033	0.273503	0	0	0	0	0.00626556	0.0186528	0.0283582	0.0699793	0	0.104891	0	0.132616	0.117617	0	0	0	0.028	0.179473	1.00736
BCAN_6664	0.0549053	0	0.0779703	0.0510357	0.13597	0.182441	0	0.0817243	0	0	0.0144226	0.0229628	0.0514269	0	0.0831338	0.224823	0	0.00116449	0.01802	0	0	0	0.058	0.149698	1.02743
BCAN_5734	0	0.0800478	0.0898053	0.0270853	0	0.303302	0	0.0887041	0	0	0.104191	0	0.043823	0	0	0.111386	0	0.110987	0.0262377	0.0144318	0	0	0.294	0.0607376	1.06366
BCAN_6040	0.0737706	0	0.0267796	0	0.11093	0.103514	0.0595026	0.0150234	0.0328407	0	0.198793	0.00967933	0.0264638	0.0487829	0.0249796	0.015342	0.10086	0	0	0.0364574	0.0678805	0.0484	0.936	-0.0265759	1.09336
BCAN_5926	0.0463554	0.169477	0.0408893	0.00264047	0.0274852	0.277647	0	0.0179621	0	0	0.069979	0	0.0479696	0	0.0693267	0.148226	0	0.0247242	0.0245176	0.0328006	0	0	0.006	0.26972	0.974706
BCAN_8435	0.0703388	0.0534936	0.0290893	0	0	0.278369	0.0294852	0.00142527	0	0	0.076893	0	0.0282419	0.0250497	0.197484	0.166652	0	0.00855108	0.0211952	0	0.00263652	0.0110942	0	0.348016	0.943858
BCAN_6890	0	0.0271674	0.0275876	0.0178416	0.084661	0.305915	0	0	0	0	0.045987	0	0.0324373	0	0	0.225435	0	0.0369837	0.19309	0	0	0.00289459	0.392	0.0438629	1.06254
BCAN_8498	0.0388149	0.00569638	0.054342	0.000523113	0	0.320415	0.00848772	0.00942804	0	0	0.150003	0	0.0305204	0.0127265	0.104473	0.214876	0	0.00410903	0.00688191	0	0	0.038703	0.048	0.15631	1.02437
BCAN_7416	0	0.157255	0.0693264	0.0224529	0.184685	0.083937	0	0.0357821	0	0	0.0893368	0	0.142989	0	0	0.105718	0	0.0243092	0	0	0.0842072	0	0.936	-0.0257996	1.09381
BCAN_5080	0	0.0720355	0.034451	0	0.0636566	0.25081	0	0.0249613	0	0	0.0436692	0.0343451	0.128737	0.0708191	0	0.0893778	0	0.0526828	0.0803903	0	0.0540645	0	0.656	0.00680438	1.06711
BCAN_5614	0.00933923	0.00406925	0.112988	0.129335	0	0.154087	0.0930435	0.0539335	0	0	0.0469912	0.0029094	0.0364147	0.0787814	0	0.16345	0	0.108451	0.00620746	0	0	0	0.014	0.220213	0.992561
BCAN_8313	0.222319	0	0.133818	0.0696219	0.0164179	0.36825	0	0	0	0	0.0470747	0	0.0665272	0.0087411	0	0.0315661	0	0.0221783	0	0	0	0.0134857	0	0.41282	0.918382
BCAN_8141	0.127252	0	0.08577	0.0420325	0.163357	0	0.156122	0	0	0	0.0883095	0	0.0636793	0.0111396	0.0101187	0.063002	0.0117482	0.04711	0.0882149	0	0.0337766	0.00836822	0.49	0.0284441	1.06146
BCAN_7422	0	0.0621381	0.0939622	0.0481386	0	0.0747973	0.00554461	0.186095	0.0127809	0	0.0442501	0.0448372	0.00888435	0.225979	0.0112998	0.118746	0	0.024055	0	0.015782	0	0.0227097	0.064	0.146517	1.03022
BCAN_5007	0.0706411	0.0571772	0.013164	0.013819	0.0161911	0.180934	0	0.00147999	0	0	0.00300194	0.0273806	0.00146931	0	0	0.140907	0	0.0375271	0.436308	0	0	0	0.134	0.105882	1.06405
BCAN_5712	0.0598422	0.109601	0.053595	0	0	0.246962	0	0	0	0	0.0876704	0	0.0468602	0.155502	0.0288524	0.160907	0	0.0218468	0.00575294	0	0	0.0226087	0.002	0.304056	0.958619
BCAN_6028	0	0.0113245	0	0	0.0875411	0.326868	0	0	0	0	0.0191508	0.0333574	0.0250997	0.00185454	0	0.186761	0	0.0354937	0.272549	0	0	0	0.77	-0.00649742	1.09397
BCAN_8707	0	0.103654	0.107275	0	0.0476861	0.128254	0	0.0492885	0	0	0.0669929	0	0	0.164653	0.11727	0.18559	0	0	0.0293365	0	0	0	0	0.40227	0.915326
BCAN_7337	0	0	0.0696215	0	0	0.349123	0	0.0552827	0	0	0.0292332	0.0236636	0.0321532	0.138009	0.176823	0.0747867	0	0.0513036	0	0	0	0	0.154	0.0946778	1.06776
BCAN_8739	0	0.0236134	0.073761	0.155211	0	0	0	0.042058	0.0196213	0.0369017	0	0.100419	0	0.0278436	0.0226652	0.11854	0.0533145	0.0074092	0.205948	0	0	0.112694	0.99	-0.0517677	1.10196
BCAN_6348	0	0.137872	0.122078	0.0741144	0.0791832	0.0518014	0	0	0	0	0.0712813	0	0.0230343	0.268883	0.0775327	0.0942195	0	0	0	0	0	0	0	0.434752	0.900417
BCAN_5123	0	0.111099	0.167864	0.114718	0	0.0739982	0	0.1089	0	0	0.105627	0	0.0441746	0.0900722	0.117434	0.0480496	0	0.0178303	0	0.000233473	0	0	0	0.389504	0.925051
BCAN_8026	0.0688973	0.0464931	0.0124734	0	0.0764381	0.312785	0	0	0	0	0.0627222	0	0.0256651	0.119568	0.0471422	0.155201	0	0.0135702	0.0590447	0	0	0	0.014	0.223313	0.992399
BCAN_5172	0	0.00659723	0.164348	0.146123	0	0.0572315	0.058083	0.0918593	0	0	0.0516792	0.00246849	0.011915	0.051525	0.164378	0.131713	0	0.0202585	0.0418207	0	0	0	0.006	0.277535	0.978119
BCAN_8075	0	0.0632721	0.0731336	0.0420378	0	0.292743	0.00182507	0.0281098	0	0	0.0727463	0	0.0124235	0.0618871	0.0883056	0.18526	0	0.00341907	0.0725188	0	0	0.00231839	0.016	0.211032	0.996273
BCAN_6382	0	0.106204	0.0491128	0.0363715	0	0.455576	0	0.0137437	0	0	0	0.0506985	0.0757148	0.0138191	0	0.000586299	0	0.113928	0.0774061	0	0.00683875	0	0.792	-0.00895507	1.1034
BCAN_5943	0.166952	0.231777	0	0.0438184	0.124988	0.208804	0.00115819	0	0	0	0.0323854	0	0.0204577	0.0187828	0.0411041	0.105422	0	0.00434928	0	0	0	0	0	0.520868	0.852886
BCAN_6972	0.0369898	0	0	0	0	0.315935	0	0.0574576	0	0	0.0737434	0	0.00714502	0.21692	0	0.181934	0	0.0225775	0.0389709	0.014764	0.0152094	0.0183529	0.458	0.0329721	1.07763
BCAN_6861	0.0288626	0.029417	0.0592838	0	0.0213675	0.300955	0.00681541	0	0	0	0.0656222	0	0.0181551	0.0331219	0.0237979	0.231245	0	0.0633924	0	0	0	0.117964	0.03	0.176295	1.01126
BCAN_6915	0.00398809	0.0177909	0.106877	0.134237	0	0.120544	0	0.124524	0	0	0.0446619	0.0160856	0.0396717	0.0680378	0.0655017	0.16675	0	0.0183576	0.0729738	0	0	0	0.148	0.0996934	1.04078
BCAN_5366	0	0.131007	0.00596011	0	0.169069	0.255523	0	0	0	0	0.107122	0	0.0369249	0	0	0.127935	0.0203806	0.0234891	0.0879115	0.0346779	0	0	0.988	-0.0486781	1.10523
BCAN_7119	0	0.233112	0	0	0	0.217452	0.00660743	0.0137133	0	0	0.129129	0	0	0.213798	0.0535062	0.111807	0	0.00457442	0	0.0163012	0	0	0	0.497021	0.868753
BCAN_7371	0.0491526	0.0205736	0.14105	0	0.150556	0.113955	0	0	0	0	0.0932943	0	0.0413157	0.0849308	0	0.152672	0	0.0329776	0	0.110871	0.00663342	0.00201871	0.384	0.0451417	1.06707
BCAN_8685	0.0517558	0	0.0382937	0.0400823	0.00389618	0.153854	0.00559675	0	0	0	0.0483401	0	0	0.374426	0	0.158815	0	0.0565598	0.0134575	0.0226729	0	0.03225	0.004	0.292683	0.975686
BCAN_6892	0	0.0869333	0.0697826	0	0.0775251	0.281071	0	0.0020698	0	0	0.110903	0	0.0349366	0.16288	0.00552204	0.11197	0	0.0365775	0.016186	0.00243765	0	0.00120564	0.022	0.188014	1.00939
BCAN_8561	0	0.287769	0.175993	0.00593054	0.106477	0.0399535	0.000858283	0.0107629	0	0	0.0261633	0	0.0666665	0	0	0.144451	0	0.0514357	0.062005	0	0	0.0215347	0	0.525448	0.850256
BCAN_5264	0.0041021	0.219867	0.0472403	0.0397772	0.108834	0.235528	0.00115877	0	0	0	0.0143711	0	0.0214057	0	0.0457533	0.126967	0	0.0236422	0.111353	0	0	0	0	0.371168	0.930267
BCAN_8122	0	0.0328122	0.0442639	0	0.0881703	0.188479	0	0	0	0	0.00436578	0.00676959	0.0354795	0.074219	0.00057735	0.270729	0	0.103948	0.137297	0	0	0.012889	0.792	-0.0089602	1.07521
BCAN_6998	0.109514	0	0.085669	0.103182	0	0.137188	0	0.07606	0	0	0.031446	0.0282555	0.034152	0.0388768	0.110129	0.109581	0.0159518	0.0328094	0.0714451	0	0	0.0157406	0.002	0.304263	0.958756
BCAN_5525	0.079255	0	0.0597828	0.275805	0	0.00876574	0.00373678	0.114737	0.006467	0	0.10654	0.0312691	0.0314685	0	0.200044	0.0671264	0	0.011666	0	0.00333643	0	0	0.018	0.197062	1.04022
BCAN_5953	0	0.017507	0.190398	0.0495789	0	0.148461	0	0.0897607	0	0	0.0348275	0.00530319	0.0537338	0.107688	0.104801	0.158055	0	0	0.0331372	0	0	0.00674805	0.006	0.272697	0.976444
BCAN_8664	0.00190415	0.0660826	0.0366528	0.0208659	0	0.466241	0	0.0160018	0	0	0	0.0103282	0.0742345	0.0113274	0	0	0	0.0370356	0.243021	0.0163046	0	0	0.414	0.0400763	1.08508
BCAN_5136	0	0.260267	0.0534979	0.0512795	0.0558943	0.178931	0	0.0286839	0	0	0	0.0420059	0.0339655	0	0.0644363	0.11341	0	0.0424434	0.0751849	0	0	0	0	0.424678	0.904778
BCAN_5599	0	0.0310475	0.0325557	0	0	0.310418	0.014033	0.0445122	0	0	0.100805	0	0.0174084	0.0244854	0.0852969	0.144669	0	0.157953	0.0172425	0	0	0.0195725	0.038	0.169752	1.02065
BCAN_8639	0.0328288	0.134281	0.0362753	0	0.142801	0.230112	0	0	0	0	0.0578885	0	0.0436369	0	0.0226333	0.157113	0	0.0492502	0.0931805	0	0	0	0.006	0.273277	0.97077
BCAN_6225	0	0.0997916	0.24807	0.0778329	0	0.0585353	0	0.0917281	0	0	0.0368122	0.0104588	0.0492949	0	0.0629979	0.0953149	0	0.142541	0.0266222	0	0	0	0	0.412934	0.915893
BCAN_5976	0.0206962	0.0673197	0.0934172	0	0	0.261949	0	0.0131784	0	0	0	0.0576166	0.0410661	0	0	0.150894	0	0.0496468	0.244216	0	0	0	0.162	0.0932388	1.04321
BCAN_8095	0.134095	0.407355	0	0	0.084431	0.163293	0	0	0	0	0.0600199	0	0.0108242	0.00374118	0.00589472	0.0875385	0	0.0162933	0.0265145	0	0	0	0	0.625611	0.780387
BCAN_9939	0	0.090065	0.011121	0	0.162288	0.0595137	0	0	0	0	0.075861	0	0.0688194	0.173129	0	0.261392	0	0.0339272	0.0537947	0	0	0.0100885	0.018	0.197803	1.00276
BCAN_6754	0	0.239167	0.0187399	0	0	0.261059	0.00665324	0.0115104	0	0	0.0174627	0.0113543	0.0453067	0	0.0305272	0.223499	0	0.0608059	0.0739153	0	0	0	0	0.3501	0.937732
BCAN_7976	0	0.183389	0.00985105	0	0.106045	0.233607	0.0450981	0	0	0	0.03675	0	0.02224	0	0.00826449	0.20796	0	0.0203968	0.121414	0.00498457	0	0	0.112	0.115043	1.03307
BCAN_8001	0	0.0836605	0.0781275	0	0.0270682	0.184339	0	0.0808901	0	0	0.0932218	0	0.0709328	0.0676071	0.0731001	0.155447	0	0.0813446	0.00426157	0	0	0	0.008	0.247894	0.98056
BCAN_7494	0.0407187	0	0.0373373	0.022816	0	0.244886	0.0340016	0	0	0	0.158308	0	0.0194601	0.0188288	0.118673	0.143258	0	0	0.0467376	0.00524044	0	0.109735	0.02	0.193109	1.00911
BCAN_5847	0	0.0340062	0.0656793	0.0049525	0	0.185339	0	0.0745071	0	0	0.0477108	0.0121259	0.0307024	0.178975	0.0219742	0.169932	0	0.0415229	0.0759716	0	0.0226991	0.0339019	0.094	0.125807	1.02614
BCAN_7651	0.183857	0	0.186822	0.0719105	0.00398742	0.190888	0	0.0149579	0	0	0.0117851	0.0222738	0.033365	0.0435218	0.0758682	0.151901	0	0.00498517	0	0	0	0.00387711	0	0.430494	0.905155
BCAN_8857	0.128234	0.0935972	0.0997107	0.0233901	0.239791	0.132402	0	0	0	0	0.0520626	0	0.0110551	0.0302999	0.0601816	0.121261	0	0.00198317	0.00603158	0	0	0	0.002	0.299213	0.971889
BCAN_7708	0	0.11813	0.048911	0.0118674	0.138368	0.336668	0	0	0	0	0.0370143	0	0.049221	0.00935408	0	0.107536	0	0.0560139	0.0792449	0	0	0.00767164	0.622	0.0108222	1.08645
BCAN_6658	0	0.0577443	0.0511193	0	0.0436065	0.144584	0	0.0142539	0	0	0.0605551	0	0.0244252	0.313429	0.0423284	0.156198	0	0.0612846	0.0304725	0	0	0	0.074	0.13853	1.03765
BCAN_7590	0	0.120626	0.246175	0.0383884	0.0530704	0.00299821	0	0.0810656	0	0	0.0828666	0	0.0156819	0.120953	0	0.135269	0	0.102907	0	0	0	0	0.016	0.205384	1.02541
BCAN_6059	0.0408714	0.000149241	0.0965124	0	0.0215603	0.21879	0	0	0	0	0.123784	0	0.0619998	0.0856532	0	0.132272	0	0.0606987	0	0.0856705	0	0.072038	0.046	0.159843	1.01582
BCAN_5656	0	0.162721	0.022641	0	0.0894639	0.205608	0	0	0	0	0.0336911	0	0.0314977	0.100684	0	0.165891	0	0.0317216	0.156081	0	0	0	0.09	0.128958	1.02564
BCAN_6985	0.00506215	0.0393036	0.0442099	0.0401109	0	0.35575	0.0251028	0	0	0	0.0515575	0	0.0835262	0	0.119415	0.148976	0	0.0408579	0.0424632	0	0.0036647	0	0.024	0.183913	1.01138
BCAN_9566	0	0.00892784	0	0.0374623	0.0162274	0.123169	0	0	0	0	0.0290019	0	0.0131375	0.605254	0	0.0512792	0	0.0873381	0	0.00623618	0	0.0219665	0	0.708993	0.71073
BCAN_6307	0.286722	0	0.218714	0	0	0.199598	0	0	0.0179326	0	0	0.00302555	0	0.178991	0	0.064702	0	0.00642598	0	0.023889	0	0	0.362	0.0492366	1.14068
BCAN_7182	0	0.0755328	0.089534	0	0.0643419	0.216714	0	0	0	0	0.0240305	0.0362289	0.0631613	0.175028	0.0118571	0.170004	0	0.0161271	0.0482021	0	0.000408919	0.00882896	0.014	0.216235	0.994465
BCAN_5624	0	0.0165414	0.100817	0	0	0.211675	0.000298528	0.0343722	0	0	0.0604187	0	0	0.0354603	0.0394965	0.30653	0	0.00783194	0	0.0485821	0.0597593	0.0782173	0.046	0.157508	1.01681
BCAN_6316	0	0.0586897	0.14415	0.0124069	0	0.219688	0	0.0719431	0	0	0.084806	0.00267302	0.0145079	0.069841	0.0365617	0.113389	0	0.0917561	0.0422894	0	0	0.037298	0.004	0.2926	0.963104
BCAN_5718	0	0.133123	0.0613085	0	0.110991	0.310672	0	0	0	0.00844353	0.000534348	0	0.0235707	0.107891	0	0	0	0.0596744	0.183792	0	0	0	0.988	-0.0484261	1.1088
BCAN_8726	0	0.303927	0	0	0.16439	0.127729	0	0	0	0	0.0758092	0	0.0442486	0.0148988	0.0206967	0.112351	0	0.016438	0.119512	0	0	0	0.002	0.299611	0.963043
BCAN_7985	0	0.0276727	0.0422967	0	0.0873961	0.201445	0	0.00993499	0	0	0.0990245	0	0.0309252	0.200062	0.00712574	0.249744	0	0	0	0.0438891	0	0.000483667	0.474	0.0312339	1.07753
BCAN_6596	0	0.116006	0.0883741	0.0164874	0	0.185754	0	0.10297	0	0	0.0347619	0.00984844	0.0377555	0.0437689	0.0221596	0.16161	0	0.0508134	0.0722598	0	0.0111025	0.0463288	0.238	0.0759955	1.04413
BCAN_7988	0	0.206601	0.0896343	0	0.0710706	0.254957	0	0	0	0	0.0543476	0	0.0313841	0.00257578	0	0.125699	0	0.0893768	0.0743537	0	0	0	0.022	0.186175	1.01231
BCAN_6011	0.0343209	0.0846341	0.131219	0	0.432266	0.0519057	0	0	0	0	0.115562	0	0.0494357	0	0	0	0	0.0864667	0	0.0141901	0	0	0.23	0.0779339	1.08728
BCAN_6451	0.00200912	0.0692957	0.0312142	0.110486	0	0.312932	0.0363608	0	0	0	0.0861561	0.00155773	0.0229887	0.0285621	0.106458	0.145289	0	0.00467312	0.0420168	0	0	0	0.032	0.175266	1.01928
BCAN_6350	0.213842	0	0.0745289	0	0	0.308555	0	0	0	0	0	0	0.0905398	0	0	0.202525	0	0.0176257	0.066971	0	0	0.0254123	0.002	0.300258	0.963351
BCAN_5037	0.056797	0.0445971	0.0690342	0	0.18505	0.236603	0	0	0	0	0.0440576	0	0.0695577	0.0701116	0.0430494	0.125084	0	0.022697	0.0252744	0.00808635	0	0	0.01	0.24028	0.986896
BCAN_7023	0	0.0318586	0	0	0.0553581	0.199281	0	0	0	0	0.108297	0	0.0239184	0.134355	0	0.193687	0	0.0764038	0	0.0844362	0.00379147	0.0886133	0.996	-0.0639691	1.10968
BCAN_5165	0	0.214911	0.115979	0.00663216	0	0.23478	0	0.000917466	0	0	0.0249489	0.0011409	0.0365324	0.0363519	0.0549094	0.124307	0	0.0136184	0.134971	0	0	0	0	0.341871	0.943908
BCAN_7349	0	0.242477	0	0	0	0.264691	0.0128649	0.0314238	0	0	0.0929448	0	0.0996984	0	0.0666872	0.148626	0	0.0262561	0.00728739	0	0	0.00704298	0.006	0.277471	0.971065
BCAN_6808	0	0.102215	0.0231218	0.0262352	0	0.364387	0.0492478	0	0	0	0.12206	0	0.0246862	0.0237912	0.106074	0.145079	0	0.00433179	0.00877082	0	0	0	0.02	0.189487	1.01422
BCAN_5192	0	0.0700524	0.0566377	0	0.188568	0.211492	0	0	0	0	0.0874172	0	0.018399	0.0587308	0.0198332	0.28887	0	0	0	0	0	0	0.488	0.0285996	1.07675
BCAN_7795	0	0.0264305	0.00502493	0	0.213706	0.286602	0	0	0	0	0.0662262	0	0.032631	0.00147273	0	0.116941	0	0.161813	0.00375445	0.0226524	0.0627462	0	0.888	-0.0200331	1.10632
BCAN_5116	0	0.293276	0.0754441	0	0.0900054	0.142604	0	0.00617912	0	0	0.0657916	0	0.00680275	0.151481	0.0105404	0.13055	0	0	0	0.027325	0	0	0	0.438925	0.8986
BCAN_7711	0.0738931	0.0708349	0.013689	0	0.208985	0.181936	0	0	0	0	0.0497263	0	0.123682	0.0987981	0.0218776	0.0200796	0	0.0052921	0.120052	0.0111552	0	0	0.046	0.159887	1.01874
BCAN_5399	0	0.0683873	0.00589027	0.115453	0	0.323433	0	0.0120653	0	0	0	0	0.0555992	0.125426	0.015513	0	0	0.0223134	0.255919	0	0	0	0.97	-0.0387653	1.10793
BCAN_7798	0	0.0397335	0.0584702	0	0.0657785	0.239248	0	0.0200635	0	0	0.111867	0	0.0315841	0.175415	0.0451782	0.0637287	0	0.0994334	0.00105323	0	0	0.048447	0.722	-0.000652379	1.08518

## Sheet: Figure 5b-h
BCAN	Subtype	Immune.CB	Immune.Response	ImmuneCall	Ayers_T_cell_inflamed_GEP	Ayers_IFNG	Bindea_T_cells	FTBRS	EMT_Stroma_core_8
BCAN_6922	LumU	NA	NA	Excluded	-0.912039	-0.624769	-1.34162	-2.47938	-2.67152
BCAN_5399	LumP	Benefit	Non-Responder	Excluded	-1.69272	-0.805039	-1.33415	-2.0844	-2.33143
BCAN_5624	Ba_Sq	Benefit	Non-Responder	Excluded	-0.789494	-0.271959	-1.01426	-1.83102	-0.49138
BCAN_7522	LumP	Benefit	Responder	Inflamed	-0.782691	-0.314014	0.0830606	-1.8174	-1.99628
BCAN_8743	LumU	Benefit	Non-Responder	Inflamed	1.42447	1.41964	1.47803	-1.68511	-1.95044
BCAN_6500	LumP	Benefit	Non-Responder	Inflamed	-0.748288	-0.399234	-0.673494	-1.54765	-0.951584
BCAN_7413	Ba_Sq	NA	NA	Excluded	1.13897	1.58099	0.489026	-1.43188	-0.285423
BCAN_5192	LumP	NA	NA	Excluded	-0.604342	-0.147946	-0.706535	-1.40338	-1.34333
BCAN_7590	LumP	NA	NA	Inflamed	-0.0422804	0.176051	-0.141833	-1.4028	-1.10957
BCAN_5525	Ba_Sq	NA	NA	Inflamed	2.51904	2.48586	2.12189	-1.37998	-1.21245
BCAN_6316	Ba_Sq	Benefit	Non-Responder	Inflamed	0.904748	0.831087	0.358897	-1.2688	-1.08101
BCAN_5123	LumU	NA	NA	Inflamed	1.20098	1.33469	0.72723	-1.21702	-1.30884
BCAN_7036	Ba_Sq	NA	NA	Inflamed	-1.02813	-0.251297	-1.31569	-1.2062	-0.0140675
BCAN_6011	LumU	No-Benefit	Non-Responder	Excluded	-1.31759	-0.78312	-0.510801	-1.15553	-1.64528
BCAN_7708	LumU	No-Benefit	Non-Responder	Excluded	-1.07985	-0.434039	-0.686634	-1.05899	-1.27805
BCAN_6102	Ba_Sq	NA	NA	Excluded	-1.32309	-0.849013	-1.98707	-1.05101	1.14351
BCAN_6482	LumU	No-Benefit	Non-Responder	Excluded	-0.323916	-0.0493311	-0.314046	-1.02796	-1.22017
BCAN_5172	LumP	Benefit	Responder	Inflamed	1.5635	1.80361	1.14168	-1.00298	-1.80714
BCAN_5614	NE_like	Benefit	Responder	Inflamed	1.08746	0.912628	0.77164	-0.992392	-0.160303
BCAN_6380	LumP	Benefit	Non-Responder	Inflamed	-0.627636	-0.870182	-0.720729	-0.978539	-2.05664
BCAN_5479	LumP	NA	NA	Excluded	-0.76988	-1.15638	-1.00829	-0.97851	-1.60182
BCAN_8859	Ba_Sq	Benefit	Non-Responder	Inflamed	1.06201	1.12054	0.312044	-0.963004	-1.21871
BCAN_6451	Ba_Sq	NA	NA	Inflamed	2.26872	2.25796	1.98968	-0.892133	-0.426946
BCAN_7337	LumP	Benefit	Responder	Inflamed	1.05056	1.51995	0.195971	-0.842073	-0.798504
BCAN_8188	Ba_Sq	NA	NA	Inflamed	1.56043	1.45984	0.4927	-0.838947	-0.737447
BCAN_7349	Ba_Sq	Benefit	Non-Responder	Inflamed	0.530482	0.776816	0.725272	-0.731233	-0.0511616
BCAN_8489	Ba_Sq	Benefit	Non-Responder	Inflamed	1.31437	1.28159	1.03941	-0.660107	-0.80059
BCAN_5084	NE_like	Benefit	Non-Responder	Excluded	-0.03046	0.28727	-0.177664	-0.560491	-0.825146
BCAN_6138	LumU	Benefit	Responder	Excluded	-1.53524	-1.52201	-3.03782	-0.481006	-0.632569
BCAN_7698	Ba_Sq	NA	NA	Inflamed	0.785473	0.594733	0.266453	-0.417237	-0.34142
BCAN_6915	LumU	No-Benefit	Non-Responder	Excluded	-0.160473	0.000887071	-0.643675	-0.390474	-0.839947
BCAN_5854	Ba_Sq	Benefit	Responder	Inflamed	0.494803	0.554045	0.133252	-0.337791	0.0743235
BCAN_6214	Ba_Sq	Benefit	Non-Responder	Inflamed	0.689514	0.949718	0.196749	-0.307954	-0.16844
BCAN_7450	Ba_Sq	NA	NA	Inflamed	0.267882	0.977244	0.0915551	-0.270277	0.616836
BCAN_5943	Stroma_rich	NA	NA	Excluded	1.16008	1.08911	2.12311	-0.251328	0.153064
BCAN_8187	Ba_Sq	NA	NA	Inflamed	0.877351	0.812405	0.433569	-0.225561	-0.193008
BCAN_8325	Ba_Sq	No-Benefit	Non-Responder	Excluded	-0.510107	0.417528	-0.93218	-0.214327	0.656587
BCAN_7799	Ba_Sq	No-Benefit	Non-Responder	Inflamed	0.0110597	-0.104731	-0.595641	-0.139054	0.44559
BCAN_5599	Ba_Sq	NA	NA	Inflamed	1.27338	1.32429	1.18375	-0.104942	0.356345
BCAN_5446	LumU	NA	NA	Inflamed	0.995782	1.24793	1.048	-0.0512328	-0.344045
BCAN_8419	LumP	NA	NA	Excluded	-0.111386	0.160423	0.0665774	-0.0173128	-0.807179
BCAN_6907	Ba_Sq	NA	NA	Inflamed	0.806567	0.805165	0.363423	0.00872468	0.827604
BCAN_7356	Stroma_rich	Benefit	Non-Responder	Excluded	-0.0295448	-0.0656297	0.417818	0.0277452	0.502647
BCAN_8837	Ba_Sq	Benefit	Responder	Inflamed	1.09378	0.818515	0.532295	0.0299962	0.233319
BCAN_8313	Stroma_rich	No-Benefit	Non-Responder	Inflamed	0.641748	0.0204721	1.17618	0.0411222	0.828563
BCAN_8707	Stroma_rich	Benefit	Responder	Inflamed	1.68469	1.9215	1.43428	0.0473735	0.541168
BCAN_7422	Stroma_rich	NA	NA	Inflamed	1.20883	0.913838	0.815203	0.0765526	0.0459276
BCAN_5136	Ba_Sq	No-Benefit	Non-Responder	Inflamed	0.960308	0.822866	1.33451	0.102666	0.227051
BCAN_6239	LumU	Benefit	Responder	Inflamed	0.158128	-0.0145178	-0.130561	0.126846	0.138228
BCAN_6577	Ba_Sq	NA	NA	Inflamed	1.23036	1.55533	1.08215	0.13232	-0.0119866
BCAN_8075	Ba_Sq	NA	NA	Inflamed	0.739775	0.75021	0.413593	0.132897	0.495943
BCAN_6026	Ba_Sq	NA	NA	Excluded	1.46549	1.27718	0.557296	0.145842	0.132509
BCAN_8205	Stroma_rich	Benefit	Non-Responder	Inflamed	0.645351	0.552725	0.852415	0.19271	-0.265009
BCAN_7494	Ba_Sq	NA	NA	Inflamed	1.6865	1.64515	1.32153	0.19636	2.37921
BCAN_5806	Ba_Sq	Benefit	Responder	Inflamed	1.74433	1.90697	1.13056	0.227473	1.03158
BCAN_6664	NE_like	NA	NA	Inflamed	0.732028	0.684554	1.01195	0.258601	0.165274
BCAN_6861	Ba_Sq	Benefit	Non-Responder	Excluded	0.496511	0.484447	0.127313	0.261392	0.683987
BCAN_6890	Stroma_rich	NA	NA	Inflamed	0.0363161	-0.713054	0.570792	0.313394	-0.143271
BCAN_5080	Stroma_rich	NA	NA	Excluded	-1.18882	-1.83437	-0.707942	0.321086	0.0512196
BCAN_8945	Ba_Sq	No-Benefit	Non-Responder	Excluded	-0.37591	-0.693251	-1.7672	0.337069	0.724789
BCAN_5734	Stroma_rich	Benefit	Responder	Inflamed	0.175508	0.0401164	-0.152344	0.367445	-0.115629
BCAN_5062	Stroma_rich	Benefit	Responder	Excluded	0.455676	0.408075	1.26774	0.369071	0.487712
BCAN_5753	Stroma_rich	Benefit	Responder	Excluded	0.0652349	0.198082	0.154674	0.391871	0.237533
BCAN_8271	Stroma_rich	Benefit	Responder	Inflamed	1.01416	0.895187	0.967021	0.403042	-0.134495
BCAN_5712	Ba_Sq	NA	NA	Excluded	0.507399	0.334367	0.570971	0.403175	0.7905
BCAN_7029	Stroma_rich	NA	NA	Inflamed	0.767308	0.362578	0.784978	0.409219	0.189908
BCAN_6596	Ba_Sq	NA	NA	Inflamed	0.250575	0.319912	-0.20855	0.422885	0.24261
BCAN_5847	Ba_Sq	NA	NA	Excluded	-0.47173	-0.0747781	-0.450828	0.456958	0.885132
BCAN_6985	Stroma_rich	Benefit	Responder	Inflamed	1.15214	1.28124	1.12989	0.457204	0.79228
BCAN_7985	Ba_Sq	NA	NA	Excluded	-0.445733	-0.974569	-0.468037	0.458703	0.164375
BCAN_5466	Ba_Sq	No-Benefit	Non-Responder	Excluded	0.000659207	-0.23027	0.26458	0.470586	0.34913
BCAN_5264	LumNS	NA	NA	Inflamed	0.971005	0.823708	1.48929	0.471944	0.10975
BCAN_7119	Ba_Sq	NA	NA	Inflamed	1.05583	1.24596	0.372246	0.490861	0.627825
BCAN_7182	Ba_Sq	NA	NA	Inflamed	0.195107	-0.227947	-0.203336	0.577907	0.897607
BCAN_6506	Ba_Sq	NA	NA	Excluded	-0.100652	-0.0410053	-0.468281	0.592908	0.70259
BCAN_8498	Ba_Sq	NA	NA	Inflamed	2.01877	1.65044	1.56138	0.606228	0.984574
BCAN_5953	LumNS	No-Benefit	Non-Responder	Inflamed	0.458987	0.654822	0.29115	0.613868	-0.0777213
BCAN_8001	Ba_Sq	NA	NA	Inflamed	0.79935	0.794801	0.450919	0.652683	0.768829
BCAN_8337	Ba_Sq	Benefit	Responder	Inflamed	0.466715	0.618781	-0.315755	0.82935	0.672108
BCAN_8435	Stroma_rich	Benefit	Responder	Inflamed	2.09744	2.26781	1.85782	0.865228	1.50067
BCAN_6095	Ba_Sq	NA	NA	Inflamed	0.786707	0.697189	-0.279481	0.87351	0.977017
BCAN_8528	Stroma_rich	No-Benefit	Non-Responder	Inflamed	-1.01356	-0.591679	-0.372834	0.881006	0.209569
BCAN_8598	Stroma_rich	Benefit	Responder	Excluded	1.38117	1.45801	1.60161	0.91093	0.0820343
BCAN_6028	Ba_Sq	NA	NA	Excluded	-0.914937	-1.29691	-0.627886	1.07275	0.932109
BCAN_7191	Ba_Sq	NA	NA	Inflamed	-0.556733	-1.01286	-1.11525	1.10143	1.542
BCAN_5926	Stroma_rich	Benefit	Responder	Inflamed	0.73485	0.682322	1.31103	1.1411	0.538847
BCAN_5610	Stroma_rich	Benefit	Responder	Excluded	0.500089	-0.0917896	0.828573	1.18776	0.979115
BCAN_7330	Stroma_rich	No-Benefit	Non-Responder	Excluded	-0.788756	-1.1281	-0.677858	1.19414	0.64345
BCAN_7567	Stroma_rich	Benefit	Non-Responder	Inflamed	1.44169	1.30103	1.17085	1.19902	1.01961
BCAN_7598	Ba_Sq	Benefit	Responder	Excluded	1.00878	0.82679	0.656009	1.25652	1.17948
BCAN_5382	Stroma_rich	Benefit	Non-Responder	Inflamed	0.716278	0.731226	0.430954	1.31781	1.3415
BCAN_6293	Stroma_rich	Benefit	Responder	Inflamed	-0.816376	-1.25416	-0.58428	1.80814	2.03706
BCAN_6358	Stroma_rich	No-Benefit	Non-Responder	Inflamed	0.195954	0.104718	0.727057	1.96874	1.52816
BCAN_6992	Stroma_rich	Benefit	Non-Responder	Inflamed	0.000160701	-0.116433	0.259393	1.9941	1.74823
BCAN_7034	Stroma_rich	NA	NA	Excluded	0.602328	0.00730432	0.450674	2.07766	1.95972
BCAN_6064	Stroma_rich	No-Benefit	Non-Responder	IND	0.023235	-0.58202	0.241252	1.61247	1.34376
BCAN_5366	LumP	No-Benefit	Non-Responder	IND	-2.08478	-1.79909	-1.64164	-1.12652	-1.61149
BCAN_5748	LumU	NA	NA	IND	-2.15792	-1.64674	-2.03	-0.848034	-1.27323
BCAN_8095	Ba_Sq	NA	NA	IND	0.21156	-0.485491	1.12669	-0.627571	-0.350093
BCAN_6225	LumP	Benefit	Non-Responder	IND	0.647823	0.777803	0.485925	-0.447315	-1.06343
BCAN_8122	LumU	NA	NA	IND	-0.999059	-1.02828	-1.26865	-0.361877	-0.465214
BCAN_6998	Ba_Sq	Benefit	Responder	IND	1.49306	1.86739	0.92486	-0.2399	-0.148071
BCAN_8448	Ba_Sq	Benefit	Responder	IND	0.00683233	-0.147302	-1.05421	-0.182406	-0.0456861
BCAN_7973	LumP	NA	NA	IND	-0.86359	-1.4304	-0.147021	0.0806796	-0.166215
BCAN_5814	Stroma_rich	NA	NA	IND	-0.756591	-0.927194	0.0964869	0.226908	-0.0480541
BCAN_6972	Stroma_rich	NA	NA	IND	-1.05096	0.168775	-1.029	0.319031	0.106418
BCAN_8372	Stroma_rich	NA	NA	IND	0.969585	0.533046	1.37485	0.734553	1.15958
BCAN_5976	Stroma_rich	No-Benefit	Non-Responder	IND	-0.672959	-0.846218	-0.463077	0.876133	0.134584
BCAN_7711	Stroma_rich	Benefit	Responder	IND	-0.386472	-0.544595	0.165001	1.367	0.889226
BCAN_7976	Stroma_rich	No-Benefit	Non-Responder	IND	0.0259271	-0.332447	0.854283	1.67552	0.838278
BCAN_6059	Ba_Sq	NA	NA	IND	-0.331705	-0.898902	-0.397348	1.84351	1.64684
BCAN_5007	Stroma_rich	NA	NA	IND	-0.628291	-1.13071	-0.531368	2.0268	1.30157
BCAN_7338	Stroma_rich	NA	NA	IND	-1.14949	-1.33635	-0.6908	2.16387	1.39821
BCAN_9967	LumU	Benefit	Responder	Excluded	-0.559641	-0.15694	-0.475031	-2.33358	-2.27625
BCAN_7640	LumU	NA	NA	Excluded	-1.03226	-1.33757	-1.12951	-1.85693	-2.18099
BCAN_6307	NE_like	NA	NA	Excluded	-2.3564	-2.13145	-1.85119	-1.69493	-0.198782
BCAN_5718	LumU	NA	NA	Excluded	-1.69641	-1.3333	-1.33593	-1.66943	-2.06528
BCAN_5611	LumU	NA	NA	Excluded	-1.71984	-1.69859	-1.55184	-1.64282	-2.03712
BCAN_7960	LumU	Benefit	Responder	Excluded	-0.513521	-0.201314	-0.314763	-1.59907	-1.08782
BCAN_7646	LumP	Benefit	Non-Responder	Excluded	-1.89219	-1.12209	-1.66107	-1.56065	-2.22676
BCAN_6382	LumP	NA	NA	Excluded	-1.74735	-1.63184	-0.947395	-1.43498	-1.68607
BCAN_5913	LumP	No-Benefit	Non-Responder	Excluded	-0.651505	-0.62685	-0.115395	-1.29927	-1.44734
BCAN_7023	LumU	No-Benefit	Non-Responder	Excluded	-1.40927	-0.669563	-2.06615	-1.26831	-1.02075
BCAN_8919	LumU	Benefit	Non-Responder	Excluded	-1.11172	-1.39147	-1.33803	-1.13879	-1.7244
BCAN_6260	LumP	NA	NA	Excluded	-0.760727	-0.774537	-0.589219	-1.08743	-1.28967
BCAN_5981	LumP	NA	NA	Excluded	-1.32909	-0.87657	-0.586726	-0.965202	-0.859804
BCAN_7416	LumP	No-Benefit	Non-Responder	Excluded	-2.08752	-1.80121	-1.53608	-0.87987	-1.29482
BCAN_7371	LumU	NA	NA	Excluded	-1.2973	-1.40671	-1.17442	-0.852411	-0.967286
BCAN_7795	LumU	NA	NA	Excluded	-1.86478	-1.92176	-1.30557	-0.847734	-1.50777
BCAN_6808	Stroma_rich	No-Benefit	Non-Responder	Excluded	1.41961	1.62954	1.22208	-0.769162	-0.821479
BCAN_5116	LumNS	No-Benefit	Non-Responder	Excluded	-0.375503	-0.639096	0.434675	-0.501416	-0.506725
BCAN_5759	Stroma_rich	NA	NA	Excluded	-0.194413	0.46138	0.590451	-0.460278	0.297937
BCAN_7651	Stroma_rich	NA	NA	Excluded	0.63955	0.779029	0.723673	-0.446618	-0.0886965
BCAN_7798	Ba_Sq	NA	NA	Excluded	-0.583784	0.35256	-1.33961	-0.40272	0.535471
BCAN_7386	LumP	No-Benefit	Non-Responder	Excluded	-1.70984	-0.940515	-2.25828	-0.367914	0.0745226
BCAN_8561	Ba_Sq	NA	NA	Excluded	-0.160762	-0.660562	0.604974	-0.32085	-0.169949
BCAN_6348	LumNS	No-Benefit	Non-Responder	Excluded	-0.391335	0.388171	-0.411569	-0.315268	0.0599053
BCAN_8881	LumP	No-Benefit	Non-Responder	Excluded	-1.59997	-1.93208	-0.94749	-0.133489	-1.01928
BCAN_9984	Stroma_rich	No-Benefit	Non-Responder	Excluded	-0.858513	-1.18542	-1.1091	-0.0864032	0.874206
BCAN_7988	LumP	NA	NA	Excluded	-0.692676	-0.447277	-0.362321	-0.0652651	-0.668846
BCAN_8927	LumU	Benefit	Responder	Excluded	0.0157063	0.0981796	-0.0705254	-0.0317473	-0.297743
BCAN_8857	LumP	NA	NA	Excluded	-0.183715	-0.244376	-0.0323973	-0.0199081	0.148421
BCAN_6037	Stroma_rich	Benefit	Responder	Excluded	-1.49926	-1.63852	-1.32434	0.0505907	-0.741901
BCAN_8639	LumU	No-Benefit	Non-Responder	Excluded	-0.0787603	-0.280475	0.614113	0.0638646	-0.156838
BCAN_6002	LumP	Benefit	Responder	Excluded	-0.196959	-0.0975968	0.297075	0.160752	-0.46075
BCAN_6997	LumP	No-Benefit	Non-Responder	Excluded	-0.315816	-0.409054	0.235927	0.165039	-0.686046
BCAN_6804	LumP	NA	NA	Excluded	-1.07086	-1.17407	-0.585092	0.202244	-0.499623
BCAN_6284	LumU	No-Benefit	Non-Responder	Excluded	-0.846524	-1.24901	-1.55744	0.342322	-0.376249
BCAN_6769	Ba_Sq	Benefit	Responder	Excluded	0.624584	0.428791	0.360084	0.565878	0.340472
BCAN_8026	Stroma_rich	NA	NA	Excluded	0.508574	0.24716	0.822741	0.57216	0.0913812
BCAN_6848	Stroma_rich	NA	NA	Excluded	-0.740645	-0.907975	-0.900761	0.591027	-0.0282555
BCAN_6287	Stroma_rich	Benefit	Non-Responder	Excluded	-0.163919	-0.120851	0.399771	0.687999	0.650591
BCAN_5132	Stroma_rich	Benefit	Non-Responder	Excluded	1.11068	0.537733	1.322	0.714096	0.912218
BCAN_8390	Stroma_rich	Benefit	Responder	Excluded	0.355872	0.354812	1.5731	0.762469	0.710371
BCAN_5571	Stroma_rich	No-Benefit	Non-Responder	Excluded	0.044816	-0.775998	0.595277	0.811527	0.372011
BCAN_6754	Ba_Sq	Benefit	Non-Responder	Excluded	0.527572	0.242331	0.909561	0.823078	1.15484
BCAN_5165	Stroma_rich	Benefit	Responder	Excluded	0.1783	0.501553	0.157107	0.828559	0.0565656
BCAN_5656	Stroma_rich	NA	NA	Excluded	-0.689442	-1.35032	0.00816662	0.88508	0.512548
BCAN_8250	Stroma_rich	NA	NA	Excluded	-0.767333	-0.963756	-0.0715073	0.929614	0.810242
BCAN_5037	Stroma_rich	NA	NA	Excluded	-0.0755837	-0.28195	0.686966	0.940567	0.327413
BCAN_6658	Stroma_rich	NA	NA	Excluded	-0.329309	0.419542	-0.397897	0.9517	1.80609
BCAN_7328	Ba_Sq	Benefit	Non-Responder	Excluded	-0.470946	-0.298411	-1.20792	1.00345	1.11462
BCAN_6350	Stroma_rich	NA	NA	Excluded	-0.236047	-0.545131	0.378796	1.04477	0.689929
BCAN_5904	Stroma_rich	No-Benefit	Non-Responder	Excluded	-0.685591	-1.21249	-0.54716	1.08792	0.918046
BCAN_5879	Stroma_rich	NA	NA	Excluded	-0.626644	0.0557073	-0.136409	1.20394	1.27708
BCAN_8685	Stroma_rich	Benefit	Responder	Excluded	1.10761	0.0437615	1.35704	1.27756	1.56726
BCAN_7417	Stroma_rich	NA	NA	Excluded	-0.726558	-1.16875	-0.174983	1.299	0.674455
BCAN_8726	Stroma_rich	NA	NA	Excluded	-0.113926	-0.481604	0.560124	1.38638	0.934888
BCAN_5639	Stroma_rich	Benefit	Non-Responder	Excluded	0.6158	0.41256	0.731117	1.40258	0.968274
BCAN_5023	Stroma_rich	No-Benefit	Non-Responder	Excluded	-0.977533	-0.965183	-0.730202	1.55747	0.89441
BCAN_8664	Stroma_rich	NA	NA	Excluded	-1.02604	-0.79116	-0.432228	1.67622	0.724011
BCAN_5784	Stroma_rich	NA	NA	Excluded	-0.749282	-0.377608	-0.789795	1.8257	0.942111
BCAN_6892	Stroma_rich	Benefit	Non-Responder	Desert	-0.165477	-0.669211	-0.330742	0.666322	0.806764

## Sheet: Figure 6a-i
ID	Consensus.subtype	Chemo_R	Chemo_CB	Immuno_R	Immuno_CB	TMB	FTBRS	EMT_Stroma_core_18	Ayers_IFNG	Ayers_T_cell_inflamed_GEP	TRA_Evenness	Bindea_B_cells	Iglesia_B_Cell_cluster	GO_BCR_signaling	T cells follicular helper	T cells CD4 naive	Macrophages M1	Macrophages M2	chemo_suvival	immuno_survival	OS	status
BCAN_5007	Stroma_rich	NA	NA	NA	NA	NA	2.0268	1.4091	-1.13071	-0.628291	NA	-0.339737	0.190788	-0.158212	0.00147999	0.0161911	0	0.140907	3.94251	NA	14.0945	1
BCAN_5023	Stroma_rich	Non-Responder	Benefit	Non-Responder	No-Benefit	NA	1.55747	0.746767	-0.965183	-0.977533	NA	-0.566758	-0.975058	-0.437489	0.00158593	0.0170146	0	0.0794758	9.92197	6.47228	84.5996	1
BCAN_5037	Stroma_rich	NA	NA	NA	NA	11	0.940567	0.340896	-0.28195	-0.0755837	0.679786	0.808236	0.838822	0.661977	0	0.18505	0.0430494	0.125084	5.65092	NA	33.2156	1
BCAN_5062	Stroma_rich	NA	NA	Responder	Benefit	19	0.369071	0.72129	0.408075	0.455676	0.693147	0.923403	1.27836	0.789664	0	0.123133	0.0272803	0.0713429	67.1211	67.1212	80.8214	0
BCAN_5080	Stroma_rich	NA	NA	NA	NA	NA	0.321086	0.311836	-1.83437	-1.18882	0.693147	-0.452101	-0.263672	-0.593565	0.0249613	0.0636566	0	0.0893778	NA	24.8706	57.7248	0
BCAN_5084	NE_like	NA	NA	Non-Responder	Benefit	16	-0.560491	-0.610422	0.28727	-0.03046	0.693147	-0.136958	-0.225432	-0.645122	0.0946415	0	0.0668138	0.110861	NA	24.575	39.0308	1
BCAN_5116	LumNS	Responder	Benefit	Non-Responder	No-Benefit	14	-0.501416	-0.601118	-0.639096	-0.375503	0.67427	1.19026	1.42698	0.647885	0.00617912	0.0900054	0.0105404	0.13055	NA	NA	NA	NA
BCAN_5123	LumU	NA	NA	NA	NA	12	-1.21702	-1.26321	1.33469	1.20098	0.631301	0.745622	0.603821	0.507615	0.1089	0	0.117434	0.0480496	NA	22.9979	59.0719	0
BCAN_5132	Stroma_rich	NA	NA	Non-Responder	Benefit	14	0.714096	1.30689	0.537733	1.11068	0.672677	0.857973	1.02391	1.14183	0.00569867	0.0822897	0.0207429	0.182179	NA	30.1602	48.1643	0
BCAN_5136	Ba_Sq	NA	NA	Non-Responder	No-Benefit	15	0.102666	0.307689	0.822866	0.960308	0.689995	1.73047	1.6928	1.55307	0.0286839	0.0558943	0.0644363	0.11341	NA	28.5175	49.2156	1
BCAN_5165	Stroma_rich	NA	NA	Responder	Benefit	12	0.828559	0.15911	0.501553	0.1783	0.693147	0.424314	0.456934	0.314675	0.000917466	0	0.0549094	0.124307	NA	52.8296	69.191	0
BCAN_5172	LumP	NA	NA	Responder	Benefit	6	-1.00298	-1.99451	1.80361	1.5635	0.681463	0.138819	0.282291	0.747092	0.0918593	0	0.164378	0.131713	19.5154	17.5113	20.3696	1
BCAN_5192	LumP	NA	NA	NA	NA	4	-1.40338	-1.56459	-0.147946	-0.604342	0.636514	-1.09732	-1.34404	-0.655899	0	0.188568	0.0198332	0.28887	40.3121	25.7577	40.7721	1
BCAN_5264	LumNS	NA	NA	NA	NA	24	0.471944	-0.148634	0.823708	0.971005	0.678393	1.5271	1.52891	1.22434	0	0.108834	0.0457533	0.126967	24.9363	9.19918	39.7207	0
BCAN_5366	LumP	Non-Responder	Benefit	Non-Responder	No-Benefit	9	-1.12652	-1.77114	-1.79909	-2.08478	NA	-2.25661	-1.7566	-1.93538	0	0.169069	0	0.127935	52.6653	40.0164	57.6591	0
BCAN_5382	Stroma_rich	Non-Responder	Benefit	Non-Responder	Benefit	12	1.31781	1.34436	0.731226	0.716278	0.659389	0.576359	0.381329	1.04659	0	0	0.0702524	0.137638	NA	24.345	54.2094	1
BCAN_5399	LumP	Responder	Benefit	Non-Responder	Benefit	9	-2.0844	-2.45178	-0.805039	-1.69272	NA	-1.42271	-1.34353	-1.58708	0.0120653	0	0.015513	0	28.8789	23.4579	30.9158	1
BCAN_5446	LumU	Responder	Benefit	NA	NA	9	-0.0512328	-0.396639	1.24793	0.995782	0.674409	0.980993	1.01769	0.883288	0.0154589	0.0285971	0.0995323	0.134306	30.9815	16.2628	36.731	0
BCAN_5466	Ba_Sq	NA	NA	Non-Responder	No-Benefit	10	0.470586	0.586969	-0.23027	0.000659207	0.635761	-0.06406	-0.574015	-0.301016	0.0213108	0.0930858	0.0263003	0.126122	NA	3.48255	36.5667	1
BCAN_5479	LumP	NA	NA	NA	NA	9	-0.97851	-1.61274	-1.15638	-0.76988	0.693147	-0.356871	-0.109465	-0.953391	0.0184489	0.147585	0	0.1069	33.807	NA	35.4168	0
BCAN_5525	Ba_Sq	NA	NA	NA	NA	17	-1.37998	-1.06553	2.48586	2.51904	0.681808	2.21023	1.6186	1.7583	0.114737	0	0.200044	0.0671264	24.3778	NA	25.9548	0
BCAN_5571	Stroma_rich	Non-Responder	No-Benefit	Non-Responder	No-Benefit	7	0.811527	0.388241	-0.775998	0.044816	0.675823	1.20568	1.20145	0.898581	0	0.0790876	0.0109169	0.083583	7.19507	9.26489	78.7187	1
BCAN_5599	Ba_Sq	Responder	Benefit	NA	NA	8	-0.104942	0.245186	1.32429	1.27338	0.688808	0.0908352	-0.0489683	0.60821	0.0445122	0	0.0852969	0.144669	16.3285	NA	19.4497	0
BCAN_5610	Stroma_rich	Responder	Benefit	Responder	Benefit	7	1.18776	1.22169	-0.0917896	0.500089	0.687847	0.181325	0.604893	0.497978	0	0.0897077	0.0101581	0.0511528	24.4435	24.4435	45.6016	0
BCAN_5611	LumU	NA	NA	NA	NA	11	-1.64282	-1.90713	-1.69859	-1.71984	NA	-1.61338	-1.53164	-1.71944	0	0.261553	0	0.154108	NA	NA	14.3573	1
BCAN_5614	NE_like	Non-Responder	No-Benefit	Responder	Benefit	21	-0.992392	-0.519059	0.912628	1.08746	0.50903	0.433747	-0.0711391	0.289882	0.0539335	0	0	0.16345	50.3655	43.2361	66.3655	0
BCAN_5624	Ba_Sq	NA	NA	Non-Responder	Benefit	8	-1.83102	-1.34018	-0.271959	-0.789494	NA	-0.66064	-0.428325	-0.854207	0.0343722	0	0.0394965	0.30653	NA	14.0288	37.7823	1
BCAN_5639	Stroma_rich	Responder	Benefit	Non-Responder	Benefit	8	1.40258	1.05023	0.41256	0.6158	0.670179	0.28799	0.00780936	0.405502	0.0378185	0	0.0211452	0.0390166	32	15.9014	67.7125	1
BCAN_5656	Stroma_rich	Responder	Benefit	NA	NA	NA	0.88508	0.623651	-1.35032	-0.689442	0.693147	-0.170879	0.121496	0.244625	0	0.0894639	0	0.165891	25.2977	NA	47.6715	0
BCAN_5712	Ba_Sq	Non-Responder	No-Benefit	NA	NA	8	0.403175	0.952247	0.334367	0.507399	0.686994	1.54208	1.63644	1.18141	0	0	0.0288524	0.160907	46.4559	44.4517	47.8029	0
BCAN_5718	LumU	Non-Responder	No-Benefit	NA	NA	7	-1.66943	-2.10313	-1.3333	-1.69641	0.693147	-1.48834	-1.65088	-1.93135	0	0.110991	0	0	11.0719	8.31211	19.154	1
BCAN_5734	Stroma_rich	NA	NA	Responder	Benefit	16	0.367445	0.133681	0.0401164	0.175508	0.676168	-0.492444	-0.141155	-0.363582	0.0887041	0	0	0.111386	17.9713	15.6058	36.3039	1
BCAN_5748	LumU	Non-Responder	No-Benefit	NA	NA	9	-0.848034	-1.49585	-1.64674	-2.15792	NA	-1.10253	-1.4728	-1.98479	0	0.202087	0.0369661	0.143539	1.60986	NA	15.3758	1
BCAN_5753	Stroma_rich	Responder	Benefit	Responder	Benefit	19	0.391871	0.39869	0.198082	0.0652349	0.681503	0.0368821	0.240061	0.210831	0	0.0326302	0.0746936	0.189546	3.21971	13.4374	26.4148	0
BCAN_5759	Stroma_rich	NA	NA	NA	NA	14	-0.460278	-0.0428955	0.46138	-0.194413	0.693147	0.909306	1.41327	0.710233	0	0.227763	0.0110557	0.0772799	NA	17.9713	49.8727	0
BCAN_5784	Stroma_rich	NA	NA	NA	NA	7	1.8257	1.14726	-0.377608	-0.749282	0.693147	-0.563762	-1.30384	-0.536079	0.0307703	0	0	0.205817	NA	3.54825	11.7618	1
BCAN_5806	Ba_Sq	NA	NA	Responder	Benefit	10	0.227473	0.774432	1.90697	1.74433	0.682281	1.40172	1.22023	1.31099	0.0146909	0	0.113624	0.234169	NA	43.1704	54.5708	0
BCAN_5814	Stroma_rich	Responder	Benefit	NA	NA	4	0.226908	0.130498	-0.927194	-0.756591	0.693147	-0.885182	-1.05701	-0.628321	0	0.182624	0.0124619	0.213786	15.5072	NA	44.4517	0
BCAN_5847	Ba_Sq	NA	NA	NA	NA	14	0.456958	0.782442	-0.0747781	-0.47173	0.693147	-0.686591	-0.784288	-0.436129	0.0745071	0	0.0219742	0.169932	9.82341	9.82341	20.3368	1
BCAN_5854	Ba_Sq	NA	NA	Responder	Benefit	56	-0.337791	0.317917	0.554045	0.494803	NA	0.758183	0.508682	0.24048	0.0143364	0.0286974	0.101451	0.100757	NA	32.8871	101.815	0
BCAN_5879	Stroma_rich	Responder	Benefit	NA	NA	10	1.20394	1.12708	0.0557073	-0.626644	0.621227	0.399828	0.398535	0.380851	0	0.178886	0.0392843	0.0937222	32.4271	NA	33.5441	0
BCAN_5904	Stroma_rich	NA	NA	Non-Responder	No-Benefit	8	1.08792	1.19986	-1.21249	-0.685591	0.693147	0.177512	0.154933	-0.210715	0	0.185522	0	0.119853	NA	10.7762	34.4641	1
BCAN_5913	LumP	Responder	Benefit	Non-Responder	No-Benefit	13	-1.29927	-1.25443	-0.62685	-0.651505	0.693147	-0.668272	-0.297342	-0.721258	0	0.115422	0.00721727	0.10711	9.7577	12.2875	14.0945	1
BCAN_5926	Stroma_rich	Responder	Benefit	Responder	Benefit	11	1.1411	0.389897	0.682322	0.73485	0.680894	1.48955	1.24919	1.3185	0.0179621	0.0274852	0.0693267	0.148226	26.4476	29.6673	36.6982	0
BCAN_5943	Stroma_rich	NA	NA	NA	NA	9	-0.251328	-0.10126	1.08911	1.16008	0.684413	2.79551	2.7945	2.3471	0	0.124988	0.0411041	0.105422	NA	NA	18.8255	1
BCAN_5953	LumNS	Non-Responder	No-Benefit	Non-Responder	No-Benefit	24	0.613868	-0.040291	0.654822	0.458987	0.677777	-0.00611781	0.228911	0.128577	0.0897607	0	0.104801	0.158055	36.1068	28.4189	37.6838	1
BCAN_5976	Stroma_rich	Responder	Benefit	Non-Responder	No-Benefit	8	0.876133	0.238085	-0.846218	-0.672959	0.693147	-0.120558	-0.118355	-0.329823	0.0131784	0	0	0.150894	21.6181	27.3676	42.0534	1
BCAN_5981	LumP	NA	NA	NA	NA	10	-0.965202	-0.897536	-0.87657	-1.32909	NA	-1.01159	-0.799071	-1.05514	0	0	0	0.158146	3.18686	3.18686	5.28953	1
BCAN_6002	LumP	Non-Responder	No-Benefit	Responder	Benefit	7	0.160752	-0.269759	-0.0975968	-0.196959	0.672161	0.0693865	-0.0335686	0.127207	0	0.0895027	0.00382931	0.0350664	44.6489	46.8501	56.9363	0
BCAN_6011	LumU	NA	NA	Non-Responder	No-Benefit	6	-1.15553	-1.51948	-0.78312	-1.31759	NA	-0.363844	-0.262446	-0.947337	0	0.432266	0	0	18.2341	18.2341	40.9363	0
BCAN_6026	Ba_Sq	NA	NA	NA	NA	31	0.145842	0.180053	1.27718	1.46549	0.673325	0.324709	0.137076	0.519886	0.0942982	0	0.0396881	0.0526263	NA	NA	12.4189	1
BCAN_6028	Ba_Sq	Non-Responder	Benefit	NA	NA	7	1.07275	1.10064	-1.29691	-0.914937	0.675109	-1.70206	-1.43559	-0.670237	0	0.0875411	0	0.186761	6.04517	NA	26.8747	1
BCAN_6037	Stroma_rich	NA	NA	Responder	Benefit	9	0.0505907	-0.444801	-1.63852	-1.49926	0.693147	-1.21724	-1.48545	-1.63063	0.0598463	0	0	0.00581774	2.95688	17.0185	31.8029	1
BCAN_6059	Ba_Sq	NA	NA	NA	NA	11	1.84351	1.72054	-0.898902	-0.331705	0.684905	0.491853	0.377333	0.346584	0	0.0215603	0	0.132272	NA	NA	19.9425	1
BCAN_6064	Stroma_rich	NA	NA	Non-Responder	No-Benefit	5	1.61247	1.42592	-0.58202	0.023235	0.678986	0.919033	0.594739	0.815041	0	0.0337784	0.00980747	0.0458045	NA	2.95688	27.4333	1
BCAN_6095	Ba_Sq	NA	NA	NA	NA	4	0.87351	0.925911	0.697189	0.786707	0.684905	-0.594891	-0.412691	0.293707	0	0	0.106726	0.227825	NA	1.01848	10.4476	1
BCAN_6102	Ba_Sq	NA	NA	NA	NA	8	-1.05101	1.14268	-0.849013	-1.32309	NA	-0.937661	-1.09858	-1.85847	0.0502152	0	0	0.220353	1.18275	NA	14.6201	1
BCAN_6138	LumU	NA	NA	Responder	Benefit	67	-0.481006	-0.833051	-1.52201	-1.53524	NA	-1.84729	-1.81273	-1.73235	0	0	0.0807269	0.164991	NA	36.7639	51.6797	0
BCAN_6214	Ba_Sq	NA	NA	Non-Responder	Benefit	11	-0.307954	-0.535055	0.949718	0.689514	0.675633	-0.18543	0.0701927	-0.0850729	0	0	0.0141858	0.0562611	NA	NA	NA	NA
BCAN_6225	LumP	NA	NA	Non-Responder	Benefit	8	-0.447315	-0.829432	0.777803	0.647823	0.662487	0.13008	-0.411901	0.0524912	0.0917281	0	0.0629979	0.0953149	NA	24.1478	39.2279	1
BCAN_6239	LumU	Responder	Benefit	Responder	Benefit	17	0.126846	0.337194	-0.0145178	0.158128	0.686415	0.178307	0.312998	-0.0536153	0	0.0365205	0.0243208	0.233877	32.3614	25.2977	32.9856	0
BCAN_6260	LumP	NA	NA	NA	NA	7	-1.08743	-1.4404	-0.774537	-0.760727	0.562335	-0.888946	-1.01837	-0.817955	0.00541055	0.0853994	0	0.222838	NA	1.67556	60.9774	0
BCAN_6284	LumU	NA	NA	Non-Responder	No-Benefit	14	0.342322	-0.224807	-1.24901	-0.846524	0.636514	-1.47022	-1.46247	-1.18392	0.0748685	0	0	0	NA	13.1745	23.2279	1
BCAN_6287	Stroma_rich	Non-Responder	No-Benefit	Non-Responder	Benefit	10	0.687999	0.795603	-0.120851	-0.163919	0.693147	0.417983	0.342643	0.488481	0	0	0.0355335	0.280013	14.9487	33.807	41.1663	0
BCAN_6293	Stroma_rich	Responder	Benefit	Responder	Benefit	6	1.80814	2.24337	-1.25416	-0.816376	0.66609	-0.525782	-0.565229	-0.171606	0	0.0959976	0	0.123263	21.7823	NA	56.9035	1
BCAN_6307	NE_like	Non-Responder	No-Benefit	NA	NA	11	-1.69493	-0.959373	-2.13145	-2.3564	NA	-1.06196	-1.83293	-1.73219	0	0	0	0.064702	7.35934	3.21971	9.26489	0
BCAN_6316	Ba_Sq	NA	NA	Non-Responder	Benefit	11	-1.2688	-1.20654	0.831087	0.904748	0.681868	0.617034	0.607431	0.458896	0.0719431	0	0.0365617	0.113389	19.3183	14.0945	18.0041	1
BCAN_6348	LumNS	Non-Responder	No-Benefit	Non-Responder	No-Benefit	9	-0.315268	-0.00818207	0.388171	-0.391335	0.541805	-0.10764	0.274934	-0.434151	0	0.0791832	0.0775327	0.0942195	18.4641	38.4394	50.3326	1
BCAN_6350	Stroma_rich	NA	NA	NA	NA	9	1.04477	0.747703	-0.545131	-0.236047	0.686414	0.939001	0.946704	0.805415	0	0	0	0.202525	NA	NA	12.7474	1
BCAN_6358	Stroma_rich	NA	NA	Non-Responder	No-Benefit	13	1.96874	1.60261	0.104718	0.195954	0.675121	-0.258454	-0.518202	0.373225	0	0.0382591	0.0391421	0.280216	NA	12.386	34.7926	1
BCAN_6380	LumP	NA	NA	Non-Responder	Benefit	5	-0.978539	-1.91934	-0.870182	-0.627636	0.587132	-1.51104	-1.09954	-0.822791	0	0.269416	0.0267466	0.136614	NA	11.2361	30.1602	1
BCAN_6382	LumP	NA	NA	NA	NA	4	-1.43498	-1.61119	-1.63184	-1.74735	0.693147	-1.40066	-1.35079	-1.86845	0.0137437	0	0	0.000586299	4.50103	NA	52.501	1
BCAN_6451	Ba_Sq	NA	NA	NA	NA	9	-0.892133	-0.581977	2.25796	2.26872	0.675884	1.90356	1.2932	1.84748	0	0	0.106458	0.145289	17.9713	NA	31.8029	0
BCAN_6482	LumU	Responder	Benefit	Non-Responder	No-Benefit	11	-1.02796	-1.15417	-0.0493311	-0.323916	0.678479	-0.817843	-0.472098	-0.554062	0.0249718	0	0.0891741	0.179231	12.7803	NA	14.1273	1
BCAN_6500	LumP	NA	NA	Non-Responder	Benefit	NA	-1.54765	-1.25583	-0.399234	-0.748288	0.693147	0.161849	0.357109	-1.00821	0.0560938	0	0.0267804	0.100843	NA	6.53799	27.3347	1
BCAN_6506	Ba_Sq	NA	NA	NA	NA	9	0.592908	0.863407	-0.0410053	-0.100652	0.678986	-0.823429	-0.975615	-0.262387	0	0	0	0.130534	NA	NA	3.38398	1
BCAN_6577	Ba_Sq	Responder	Benefit	NA	NA	10	0.13232	0.375805	1.55533	1.23036	0.670607	0.276195	0.496002	0.603042	0.0411777	0	0.0914385	0.115031	63.1458	NA	70.1437	0
BCAN_6596	Ba_Sq	NA	NA	NA	NA	11	0.422885	0.335456	0.319912	0.250575	0.66609	-0.121773	-0.149511	0.269415	0.10297	0	0.0221596	0.16161	NA	NA	16.3943	1
BCAN_6658	Stroma_rich	NA	NA	NA	NA	4	0.9517	1.74094	0.419542	-0.329309	0.693147	-0.270499	0.0175505	-0.127554	0.0142539	0.0436065	0.0423284	0.156198	NA	NA	46.193	0
BCAN_6664	NE_like	NA	NA	NA	NA	17	0.258601	0.147855	0.684554	0.732028	0.687847	0.344878	0.204254	0.73785	0.0817243	0.13597	0.0831338	0.224823	NA	2.7269	12.3532	1
BCAN_6754	Ba_Sq	NA	NA	Non-Responder	Benefit	6	0.823078	1.13384	0.242331	0.527572	0.690503	1.62622	1.53268	1.24036	0.0115104	0	0.0305272	0.223499	NA	22.6037	39.7207	0
BCAN_6769	Ba_Sq	Non-Responder	No-Benefit	Responder	Benefit	22	0.565878	0.358713	0.428791	0.624584	0.669176	-0.880558	-0.725608	0.473639	0.108166	0	0	0.0443633	9.16632	3.44969	13.6345	1
BCAN_6804	LumP	NA	NA	NA	NA	16	0.202244	-0.382756	-1.17407	-1.07086	0.665581	-0.597026	-0.371773	-0.295173	0.0991597	0	0	0	NA	NA	52.1396	0
BCAN_6808	Stroma_rich	Non-Responder	Benefit	Non-Responder	No-Benefit	NA	-0.769162	-0.875203	1.62954	1.41961	0.683901	1.03457	0.683159	0.917248	0	0	0.106074	0.145079	23.0965	5.94661	86.9651	1
BCAN_6848	Stroma_rich	NA	NA	NA	NA	5	0.591027	0.212285	-0.907975	-0.740645	0.693147	-1.04098	-0.873209	-1.05877	0.0890784	0	0.0456189	0.180096	NA	3.31828	5.25667	1
BCAN_6861	Ba_Sq	NA	NA	Non-Responder	Benefit	10	0.261392	0.664805	0.484447	0.496511	0.693147	0.302701	0.149942	0.369365	0	0.0213675	0.0237979	0.231245	NA	18.0698	29.5688	1
BCAN_6890	Stroma_rich	NA	NA	NA	NA	6	0.313394	0.394268	-0.713054	0.0363161	0.686413	-0.766046	-0.833035	-0.0983173	0	0.084661	0	0.225435	NA	0	7.42505	0
BCAN_6892	Stroma_rich	NA	NA	Non-Responder	Benefit	6	0.666322	0.860337	-0.669211	-0.165477	0.693147	0.0833192	0.247397	0.200662	0.0020698	0.0775251	0.00552204	0.11197	NA	25.6263	32.8871	0
BCAN_6907	Ba_Sq	NA	NA	NA	NA	19	0.00872468	0.649435	0.805165	0.806567	0.684658	0.139712	0.0730334	0.632277	0	0	0.053896	0.186157	NA	NA	NA	NA
BCAN_6915	LumU	NA	NA	Non-Responder	No-Benefit	21	-0.390474	-0.871774	0.000887071	-0.160473	0.683901	-0.472205	-0.678843	-0.903505	0.124524	0	0.0655017	0.16675	5.78234	1.41273	9.00205	1
BCAN_6922	LumU	Responder	Benefit	NA	NA	7	-2.47938	-2.09604	-0.624769	-0.912039	0.635281	-1.10929	-0.918121	-1.45514	0.00789849	0.00651082	0	0.330869	7.75359	NA	9.92197	1
BCAN_6972	Stroma_rich	Responder	Benefit	NA	NA	9	0.319031	0.00717308	0.168775	-1.05096	NA	-0.99121	-0.610638	-0.713119	0.0574576	0	0	0.181934	79.2772	NA	94.423	1
BCAN_6985	Stroma_rich	NA	NA	Responder	Benefit	NA	0.457204	0.553941	1.28124	1.15214	0.686994	0.0736795	0.48887	0.941253	0	0	0.119415	0.148976	82.9897	80.3942	97.9384	0
BCAN_6992	Stroma_rich	NA	NA	Non-Responder	Benefit	12	1.9941	1.89977	-0.116433	0.000160701	0.683439	0.269806	0.219061	0.797928	0	0.009491	0.00584935	0.226747	NA	36.8624	50.4641	0
BCAN_6997	LumP	NA	NA	Non-Responder	No-Benefit	11	0.165039	-0.63801	-0.409054	-0.315816	0.686415	-0.730157	-0.622136	-0.284033	0	0.0408722	0	0.0983827	NA	26.9076	28.6817	1
BCAN_6998	Ba_Sq	NA	NA	Responder	Benefit	4	-0.2399	0.0189494	1.86739	1.49306	0.678859	0.905136	0.671903	0.994499	0.07606	0	0.110129	0.109581	NA	NA	NA	NA
BCAN_7023	LumU	NA	NA	Non-Responder	No-Benefit	8	-1.26831	-1.07531	-0.669563	-1.40927	NA	-1.50466	-1.58839	-1.53328	0	0.0553581	0	0.193687	NA	9.92197	12.7146	0
BCAN_7029	Stroma_rich	NA	NA	NA	NA	6	0.409219	0.488859	0.362578	0.767308	0.685729	1.32218	1.17194	1.09988	0.0244535	0	0.0316224	0.152524	NA	NA	55.7864	0
BCAN_7034	Stroma_rich	NA	NA	NA	NA	4	2.07766	1.93829	0.00730432	0.602328	0.693147	-0.831597	-1.02405	0.324549	0	0	0.00118737	0.274582	NA	NA	5.35524	1
BCAN_7036	Ba_Sq	NA	NA	NA	NA	10	-1.2062	-0.348087	-0.251297	-1.02813	0.693147	-0.469762	-0.580624	-1.05803	0	0.0252456	0	0.115065	NA	1.01848	82.3655	1
BCAN_7119	Ba_Sq	NA	NA	NA	NA	10	0.490861	0.624049	1.24596	1.05583	0.684889	1.50514	1.66953	1.08024	0.0137133	0	0.0535062	0.111807	NA	NA	4.07392	1
BCAN_7182	Ba_Sq	NA	NA	NA	NA	14	0.577907	0.772413	-0.227947	0.195107	0.687063	0.574933	0.540924	0.306413	0	0.0643419	0.0118571	0.170004	NA	14.6201	25.0021	1
BCAN_7191	Ba_Sq	Responder	Benefit	NA	NA	10	1.10143	1.56858	-1.01286	-0.556733	0.693147	-1.39953	-1.56447	-1.16694	0	0.170977	0	0.0718788	13.2402	NA	33.9055	1
BCAN_7328	Ba_Sq	NA	NA	Non-Responder	Benefit	7	1.00345	0.889063	-0.298411	-0.470946	0.676168	-2.01776	-1.39147	-0.860764	0.0661066	0	0.0122988	0.11182	NA	3.35113	23.1294	1
BCAN_7330	Stroma_rich	NA	NA	Non-Responder	No-Benefit	8	1.19414	0.749948	-1.1281	-0.788756	0.693147	-0.747608	-0.953683	-0.613213	0	0.0727432	0.0105311	0.063637	NA	4.10678	11.3347	1
BCAN_7337	LumP	NA	NA	Responder	Benefit	14	-0.842073	-0.815131	1.51995	1.05056	0.655097	-0.0588037	-0.543965	0.0184522	0.0552827	0	0.176823	0.0747867	23.4908	20.6324	29.2402	1
BCAN_7338	Stroma_rich	NA	NA	NA	NA	9	2.16387	1.4509	-1.33635	-1.14949	0.655991	-0.318183	-0.123025	-0.156681	0.0155198	0	0	0.00990974	NA	NA	20.2382	1
BCAN_7349	Ba_Sq	Non-Responder	No-Benefit	Non-Responder	Benefit	NA	-0.731233	-0.429363	0.776816	0.530482	0.66609	0.782338	0.752063	0.475647	0.0314238	0	0.0666872	0.148626	48.3285	42.0862	76.4189	0
BCAN_7356	Stroma_rich	Non-Responder	Benefit	Non-Responder	Benefit	14	0.0277452	0.604363	-0.0656297	-0.0295448	0.683647	0.68777	0.52291	0.607958	0.00240712	0.020714	0.0283348	0.117886	18.8912	30.8501	46.6858	0
BCAN_7371	LumU	NA	NA	NA	NA	14	-0.852411	-1.16374	-1.40671	-1.2973	0.672161	-0.253189	-0.613914	-1.21689	0	0.150556	0	0.152672	NA	NA	26.8747	0
BCAN_7386	LumP	NA	NA	Non-Responder	No-Benefit	9	-0.367914	-0.0259571	-0.940515	-1.70984	NA	-1.09673	-1.08546	-1.50667	0	0.249506	0	0	NA	30.653	38.4394	1
BCAN_7413	Ba_Sq	NA	NA	NA	NA	12	-1.43188	-0.333829	1.58099	1.13897	0.683439	-0.282919	-0.892455	0.422122	0.00910847	0	0.149164	0.183049	NA	NA	83.5483	0
BCAN_7416	LumP	Non-Responder	No-Benefit	Non-Responder	No-Benefit	NA	-0.87987	-1.61761	-1.80121	-2.08752	NA	-1.57908	-1.25546	-1.97669	0.0357821	0.184685	0	0.105718	17.9384	8.27926	75.2033	1
BCAN_7417	Stroma_rich	NA	NA	NA	NA	4	1.299	0.90575	-1.16875	-0.726558	0.679388	-0.0374488	-0.110589	-0.0711149	0	0.0600033	0	0.104891	NA	NA	41.0349	1
BCAN_7422	Stroma_rich	NA	NA	NA	NA	26	0.0765526	0.144506	0.913838	1.20883	0.630787	-0.44172	-0.236021	0.371581	0.186095	0	0.0112998	0.118746	NA	23.4579	28.2546	0
BCAN_7450	Ba_Sq	Non-Responder	Benefit	NA	NA	6	-0.270277	0.642292	0.977244	0.267882	0.693147	-0.169678	-0.383651	-0.255369	0.0497736	0	0.101173	0.123296	29.5688	24.7721	51.2854	1
BCAN_7494	Ba_Sq	NA	NA	NA	NA	6	0.19636	1.43981	1.64515	1.6865	0.683996	0.435315	0.611399	1.19924	0	0	0.118673	0.143258	NA	NA	17.8727	0
BCAN_7522	LumP	NA	NA	Responder	Benefit	20	-1.8174	-1.77422	-0.314014	-0.782691	0.693147	0.31458	0.323391	-0.153266	0.0414478	0.0389348	0.0155821	0.0898854	NA	13.9302	19.5483	1
BCAN_7567	Stroma_rich	NA	NA	Non-Responder	Benefit	9	1.19902	1.11818	1.30103	1.44169	0.661096	0.468559	0.39217	1.1072	0.0255343	0	0.120251	0.125779	NA	7.85216	40.2793	1
BCAN_7590	LumP	NA	NA	NA	NA	17	-1.4028	-1.14343	0.176051	-0.0422804	0.683901	0.128719	-0.0138912	-0.308111	0.0810656	0.0530704	0	0.135269	NA	30.8173	58.7433	0
BCAN_7598	Ba_Sq	NA	NA	Responder	Benefit	8	1.25652	1.27947	0.82679	1.00878	0.676613	-0.00338522	0.0422718	0.813458	0.0609084	0	0.0731738	0.180663	NA	18.2012	28.0903	1
BCAN_7640	LumU	NA	NA	NA	NA	4	-1.85693	-1.96694	-1.33757	-1.03226	0.693147	-1.24889	-1.3949	-1.76534	0	0.105723	0	0.341381	NA	1.21561	2.3655	1
BCAN_7646	LumP	Responder	Benefit	Non-Responder	Benefit	7	-1.56065	-1.95034	-1.12209	-1.89219	0.693147	-1.5011	-1.43157	-1.31874	0	0.158304	0	0.0603399	23.5893	16.46	26.6119	1
BCAN_7651	Stroma_rich	NA	NA	NA	NA	NA	-0.446618	-0.0291044	0.779029	0.63955	0.693147	1.08519	0.849405	0.498126	0.0149579	0.00398742	0.0758682	0.151901	NA	NA	11.9589	0
BCAN_7698	Ba_Sq	NA	NA	NA	NA	4	-0.417237	-0.404293	0.594733	0.785473	0.684905	-0.102809	-0.709326	0.270106	0.0363015	0	0.0758179	0.26228	NA	NA	40.8706	0
BCAN_7708	LumU	NA	NA	Non-Responder	No-Benefit	9	-1.05899	-1.11848	-0.434039	-1.07985	NA	-0.683368	-0.600869	-1.23267	0	0.138368	0	0.107536	NA	16.7885	27.4004	1
BCAN_7711	Stroma_rich	Responder	Benefit	Responder	Benefit	9	1.367	0.770129	-0.544595	-0.386472	0.676168	0.0156202	0.345423	0.232184	0	0.208985	0.0218776	0.0200796	28.1232	17.117	40.115	1
BCAN_7795	LumU	NA	NA	NA	NA	12	-0.847734	-1.48325	-1.92176	-1.86478	NA	-1.51028	-1.23453	-1.67784	0	0.213706	0	0.116941	20.1725	15.6386	56.0821	1
BCAN_7798	Ba_Sq	Non-Responder	No-Benefit	NA	NA	9	-0.40272	-0.0882452	0.35256	-0.583784	0.693147	-1.65882	-1.14436	-1.52863	0.0200635	0.0657785	0.0451782	0.0637287	17.2156	13.5359	18.6612	1
BCAN_7799	Ba_Sq	NA	NA	Non-Responder	No-Benefit	14	-0.139054	0.282688	-0.104731	0.0110597	0.693147	-1.40887	-1.31768	-0.564583	0.0368947	0	0.0119452	0.148539	NA	2.7269	6.17659	1
BCAN_7960	LumU	NA	NA	Responder	Benefit	13	-1.59907	-1.41077	-0.201314	-0.513521	0.636514	-0.224126	0.170281	-0.741102	0	0.218786	0.0605593	0.056044	17.7413	40.7721	64.8542	1
BCAN_7973	LumP	NA	NA	NA	NA	6	0.0806796	-0.0391514	-1.4304	-0.86359	0.655991	-0.15911	0.0292704	-0.153423	0	0.200455	0	0.176709	NA	NA	46.7187	0
BCAN_7976	Stroma_rich	NA	NA	Non-Responder	No-Benefit	6	1.67552	1.06399	-0.332447	0.0259271	0.678895	0.709389	0.651416	0.803608	0	0.106045	0.00826449	0.20796	NA	7.45791	41.1006	1
BCAN_7985	Ba_Sq	NA	NA	NA	NA	8	0.458703	0.320118	-0.974569	-0.445733	0.683901	-1.00571	-1.3732	-0.523023	0.00993499	0.0873961	0.00712574	0.249744	NA	2.29979	3.77823	1
BCAN_7988	LumP	Non-Responder	Benefit	NA	NA	NA	-0.0652651	-0.243108	-0.447277	-0.692676	NA	0.0388587	0.0772807	-0.493551	0	0.0710706	0	0.125699	8.50924	13.1745	48.7228	1
BCAN_8001	Ba_Sq	NA	NA	NA	NA	19	0.652683	0.914247	0.794801	0.79935	0.674503	0.490984	0.539912	0.439934	0.0808901	0.0270682	0.0731001	0.155447	NA	NA	30.3901	0
BCAN_8026	Stroma_rich	Responder	Benefit	NA	NA	11	0.57216	0.0857807	0.24716	0.508574	0.678479	0.485058	0.756893	0.769574	0	0.0764381	0.0471422	0.155201	12.6489	23.0308	105.462	1
BCAN_8075	Ba_Sq	NA	NA	NA	NA	13	0.132897	0.350763	0.75021	0.739775	0.693147	0.194868	0.306253	0.458268	0.0281098	0	0.0883056	0.18526	NA	0.68994	25.3306	0
BCAN_8095	Ba_Sq	NA	NA	NA	NA	6	-0.627571	-0.497153	-0.485491	0.21156	0.688905	2.66406	2.78199	1.88755	0	0.084431	0.00589472	0.0875385	NA	NA	45.8316	0
BCAN_8122	LumU	Responder	Benefit	NA	NA	NA	-0.361877	-0.41683	-1.02828	-0.999059	0.693147	-1.47057	-0.950542	-1.21562	0	0.0881703	0.00057735	0.270729	15.7372	3.58111	42.8747	1
BCAN_8187	Ba_Sq	Non-Responder	Benefit	NA	NA	9	-0.225561	-0.297103	0.812405	0.877351	0.67333	0.215662	-0.116592	0.57396	0.0274335	0	0.0891616	0.12241	8.93634	NA	20.5667	1
BCAN_8188	Ba_Sq	NA	NA	NA	NA	21	-0.838947	-0.77797	1.45984	1.56043	0.693147	-0.282901	-0.325656	-0.117018	0.0196433	0	0.145167	0.0469778	NA	NA	8.21355	1
BCAN_8205	Stroma_rich	Non-Responder	Benefit	Non-Responder	Benefit	11	0.19271	-0.0774403	0.552725	0.645351	0.680675	0.346938	0.240671	0.559422	0.0216722	0	0.0751572	0.0242276	25.1663	9.88912	54.7351	1
BCAN_8250	Stroma_rich	Responder	Benefit	NA	NA	11	0.929614	0.906589	-0.963756	-0.767333	NA	-0.246383	-0.419884	-0.114415	0	0.00627922	0.00143545	0.183227	43.6961	NA	124.583	0
BCAN_8271	Stroma_rich	Responder	Benefit	Responder	Benefit	8	0.403042	-0.24551	0.895187	1.01416	0.684085	0.262602	0.502957	0.782344	0	0.0606227	0.0439657	0.102059	27.8275	14.9487	102.045	0
BCAN_8313	Stroma_rich	Responder	Benefit	Non-Responder	No-Benefit	4	0.0411222	0.793407	0.0204721	0.641748	0.686753	1.72681	1.38776	1.42186	0	0.0164179	0	0.0315661	40.8378	33.4456	41.692	1
BCAN_8325	Ba_Sq	Responder	Benefit	Non-Responder	No-Benefit	NA	-0.214327	0.19089	0.417528	-0.510107	NA	-0.0104782	-0.0324587	-0.387249	0.0228333	0	0.16111	0.106285	37.2567	25.5606	220.517	0
BCAN_8337	Ba_Sq	NA	NA	Responder	Benefit	25	0.82935	0.639346	0.618781	0.466715	0.672161	-0.710198	-0.471323	-0.298264	0	0	0.08558	0.183668	NA	30.9815	39.2936	0
BCAN_8372	Stroma_rich	Non-Responder	No-Benefit	NA	NA	12	0.734553	0.800688	0.533046	0.969585	0.685607	1.05058	0.70971	1.22377	0	0.0167601	0.0172697	0.132243	5.22382	8.01643	23.8193	1
BCAN_8390	Stroma_rich	NA	NA	Responder	Benefit	20	0.762469	0.696799	0.354812	0.355872	0.683925	2.10281	2.194	1.75095	0	0.11073	0.0235638	0.0641205	NA	36.7967	127.606	0
BCAN_8419	LumP	NA	NA	NA	NA	7	-0.0173128	-0.32333	0.160423	-0.111386	0.674116	-0.231471	-0.22629	-0.363125	0.0587845	0.0391772	0.0877828	0.201312	2.20123	NA	5.61807	0
BCAN_8435	Stroma_rich	Responder	Benefit	Responder	Benefit	11	0.865228	1.56963	2.26781	2.09744	0.67491	1.81043	1.32147	2.20515	0.00142527	0	0.197484	0.166652	31.6386	26.3491	32.4271	1
BCAN_8448	Ba_Sq	NA	NA	Responder	Benefit	10	-0.182406	0.00338404	-0.147302	0.00683233	0.636514	-0.491495	-0.274344	-0.616999	0.0159508	0	0.0848644	0.256213	NA	14.3244	22.6366	1
BCAN_8489	Ba_Sq	Non-Responder	Benefit	Non-Responder	Benefit	12	-0.660107	-0.548377	1.28159	1.31437	0.660371	0.539557	0.182585	0.499208	0.193635	0	0.0770518	0.0236412	11.2033	31.2115	32.1971	1
BCAN_8498	Ba_Sq	NA	NA	NA	NA	2	0.606228	0.889834	1.65044	2.01877	0.673195	1.71821	1.61582	1.92406	0.00942804	0	0.104473	0.214876	NA	NA	25.922	1
BCAN_8528	Stroma_rich	NA	NA	Non-Responder	No-Benefit	7	0.881006	0.352722	-0.591679	-1.01356	0.693147	-1.58417	-1.8416	-0.783996	0	0.144729	0	0.2543	NA	2.3655	20.1725	1
BCAN_8561	Ba_Sq	NA	NA	NA	NA	13	-0.32085	0.029675	-0.660562	-0.160762	0.690111	1.67464	1.6465	1.08907	0.0107629	0.106477	0	0.144451	NA	NA	11.729	0
BCAN_8598	Stroma_rich	Responder	Benefit	Responder	Benefit	20	0.91093	0.347579	1.45801	1.38117	0.671791	1.15683	1.29366	1.63557	0	0.200367	0.0936217	0.155984	3.77823	11.1376	18.7926	1
BCAN_8639	LumU	NA	NA	Non-Responder	No-Benefit	7	0.0638646	0.0923308	-0.280475	-0.0787603	0.693147	1.11477	1.22141	0.541657	0	0.142801	0.0226333	0.157113	NA	35.3511	52.271	0
BCAN_8664	Stroma_rich	Non-Responder	Benefit	NA	NA	8	1.67622	0.815212	-0.79116	-1.02604	0.693147	-0.32888	-0.531023	-0.219964	0.0160018	0	0	0	10.6119	NA	32.23	1
BCAN_8685	Stroma_rich	NA	NA	Responder	Benefit	NA	1.27756	1.52308	0.0437615	1.10761	0.677775	1.14728	1.02981	1.73648	0	0.00389618	0	0.158815	NA	34.3327	52.5667	0
BCAN_8707	Stroma_rich	NA	NA	Responder	Benefit	34	0.0473735	0.1919	1.9215	1.68469	0.680785	1.58534	1.51484	1.61546	0.0492885	0.0476861	0.11727	0.18559	NA	29.2074	31.8357	0
BCAN_8726	Stroma_rich	NA	NA	NA	NA	9	1.38638	0.971594	-0.481604	-0.113926	0.686753	0.844446	1.16948	0.865515	0	0.16439	0.0206967	0.112351	NA	24.2136	99.3511	0
BCAN_8743	LumU	NA	NA	Non-Responder	Benefit	9	-1.68511	-1.95755	1.41964	1.42447	0.679705	0.959836	1.05082	0.595137	0.033055	0	0.0841199	0.0136191	NA	37.191	53.3224	0
BCAN_8837	Ba_Sq	NA	NA	Responder	Benefit	31	0.0299962	0.034277	0.818515	1.09378	0.648747	0.654428	0.842475	0.879859	0.0429508	0	0.0906892	0.109156	4.3039	13.3059	21.1581	0
BCAN_8857	LumP	NA	NA	NA	NA	17	-0.0199081	0.169889	-0.244376	-0.183715	0.683901	0.378589	0.71607	-0.170719	0	0.239791	0.0601816	0.121261	NA	22.9651	37.5195	0
BCAN_8859	Ba_Sq	NA	NA	Non-Responder	Benefit	5	-0.963004	-1.07246	1.12054	1.06201	0.657637	0.0195287	-0.188922	0.270247	0.0463267	0	0.109921	0.128276	NA	7.0308	25.9548	1
BCAN_8881	LumP	NA	NA	Non-Responder	No-Benefit	11	-0.133489	-0.718708	-1.93208	-1.59997	0.667474	-1.6969	-1.08535	-1.3305	0	0.133516	0	0.13244	NA	5.32238	19.5811	1
BCAN_8919	LumU	Responder	Benefit	Non-Responder	Benefit	17	-1.13879	-1.6373	-1.39147	-1.11172	0.693147	-1.48599	-1.14085	-1.44496	0	0.111757	0.0171495	0.186083	52.0739	47.0472	68.961	0
BCAN_8927	LumU	NA	NA	Responder	Benefit	14	-0.0317473	-0.229416	0.0981796	0.0157063	0.693147	-0.00782003	0.141935	-0.343935	0.0410054	0.0409338	0.0422201	0.117395	NA	34.2669	37.2567	0
BCAN_8945	Ba_Sq	Responder	Benefit	Non-Responder	No-Benefit	11	0.337069	0.580963	-0.693251	-0.37591	0.693147	-1.55756	-1.49591	-1.34585	0	0.067301	0	0.00369119	57.1992	53.2895	64.0657	0
BCAN_9380	Stroma_rich	NA	NA	NA	NA	NA	0.0969837	0.112607	1.20115	1.37031	0.684995	1.79297	1.65265	1.93844	0	0.16754	0.025761	0.0428335	NA	NA	NA	NA
BCAN_9566	Ba_Sq	NA	NA	NA	NA	NA	-0.405305	0.61364	-0.829346	0.875487	0.687102	-0.457787	0.416131	1.6155	0	0.0162274	0	0.0512792	NA	NA	NA	NA
BCAN_9939	Stroma_rich	NA	NA	NA	NA	NA	0.125351	0.483915	-0.91922	-0.462452	0.605181	-0.0230641	0.397112	0.697318	0	0.162288	0	0.261392	NA	NA	NA	NA
BCAN_9967	LumU	Responder	Benefit	Responder	Benefit	NA	-2.33358	-2.25842	-0.15694	-0.559641	0.636514	-0.0965496	-0.317063	-0.81	0.0539075	0	0	0.0555462	78.2587	56.1478	107.598	0
BCAN_9984	Stroma_rich	NA	NA	Non-Responder	No-Benefit	NA	-0.0864032	0.82112	-1.18542	-0.858513	NA	-0.823997	-1.42272	-0.786035	0.012594	0.0137962	0	0.244355	NA	NA	NA	NA

## Sheet: Figure 7a-i
See "ElasticNet Modeling Data and Code" Folder

[truncated: 12 more sheets: Supplementary Figure 1a-g , Supplementary Figure 2a-c, Supplementary Figure 2d-f, Supplementary Figure 3a-b, 3d, Supplementary Figure 3c, Supplementary Figure 4a, Supplementary Figure 4b-f, Supplementary Figure 5a-f, Supplementary Figure 6a-d;f-g, Supplementary Figure 6e, Supplementary Figure 6h-i, Supplementary Figure 7a-g]
